# Supplementary material for: Population genomic analyses reveal evidence for limited recombination in the superbug Candida auris in nature
Source: Comput Struct Biotechnol J. 2022 Jun 16;20:3030–40. doi: 10.1016/j.csbj.2022.06.030 (PMC9218166; doi:10.1016/j.csbj.2022.06.030)
Supplement: Supplementary data 1 [file mmc1.xlsx]

## Sheet: Table S1
Run	Geo_loc_name_country	Geo_loc_name_country_continent	Isolation_source	Strain	Collection_dates	Clade_WGS	Bioproject	Reference publication	Submitted by
DRR129819	Japan	Asia	otorrhea	JCM_15448	2005	II	PRJDB6988	PMID: 31596885	Laboratory of Bacterial Genomics, Pathogen Genomics Center, National Institute of Infectious Diseases
DRR129820	Japan	Asia	otorrhea	TWCC_13846	2005-10-06	II	PRJDB6988	PMID: 31596885	Laboratory of Bacterial Genomics, Pathogen Genomics Center, National Institute of Infectious Diseases
DRR129821	Japan	Asia	otorrhea	TWCC_13847	2005-10-06	II	PRJDB6988	PMID: 31596885	Laboratory of Bacterial Genomics, Pathogen Genomics Center, National Institute of Infectious Diseases
DRR129822	Japan	Asia	otorrhea	TWCC_13878	1997-10-23	II	PRJDB6988	PMID: 31596885	Laboratory of Bacterial Genomics, Pathogen Genomics Center, National Institute of Infectious Diseases
DRR129823	Japan	Asia	otorrhea	TWCC_50952	2008-09-03	II	PRJDB6988	PMID: 31596885	Laboratory of Bacterial Genomics, Pathogen Genomics Center, National Institute of Infectious Diseases
DRR129824	Japan	Asia	otorrhea	TWCC_58191	2017-07-14	II	PRJDB6988	PMID: 31596885	Laboratory of Bacterial Genomics, Pathogen Genomics Center, National Institute of Infectious Diseases
DRR129825	Japan	Asia	otorrhea	TWCC_58362	2008	II	PRJDB6988	PMID: 31596885	Laboratory of Bacterial Genomics, Pathogen Genomics Center, National Institute of Infectious Diseases
ERR2842675	Japan	Asia	otorrhea	CBS 10913T	2009	II	PRJDB6988	PMID: 31596885	Laboratory of Bacterial Genomics, Pathogen Genomics Center, National Institute of Infectious Diseases
ERR1519357	India	Asia	blood	VPCI_550_P_14	2014	I	PRJEB14717	PMID: 27617098	Vallabhbhai Patel Chest Institute
ERR1519358	India	Asia	blood	VPCI_692_P_12	2012	I	PRJEB14717	PMID: 27617098	Vallabhbhai Patel Chest Institute
ERR1519359	India	Asia	blood	VPCI_510_P_14	2014	I	PRJEB14717	PMID: 27617098	Vallabhbhai Patel Chest Institute
ERR2299868	United Kingdom	Europe	vascath site	15B5	2015-04 - 2016-07	I	PRJEB20230	PMID: 29593275	IMPERIAL COLLEGE LONDON
ERR2299869	United Kingdom	Europe	not applicable	15B6	2015-04 - 2016-07	I	PRJEB20230	PMID: 29593275	IMPERIAL COLLEGE LONDON
ERR2299870	United Kingdom	Europe	groin swab	15B10	2015-04 - 2016-07	I	PRJEB20230	PMID: 29593275	IMPERIAL COLLEGE LONDON
ERR2299871	United Kingdom	Europe	not applicable	16B12	2015-04 - 2016-07	I	PRJEB20230	PMID: 29593275	IMPERIAL COLLEGE LONDON
ERR2299872	United Kingdom	Europe	not applicable	16B13	2015-04 - 2016-07	I	PRJEB20230	PMID: 29593275	IMPERIAL COLLEGE LONDON
ERR2299873	United Kingdom	Europe	bed	16I29b	2015-04 - 2016-07	I	PRJEB20230	PMID: 29593275	IMPERIAL COLLEGE LONDON
ERR2299874	United Kingdom	Europe	not applicable	16I29a	2015-04 - 2016-07	I	PRJEB20230	PMID: 29593275	IMPERIAL COLLEGE LONDON
ERR2299875	United Kingdom	Europe	catheter tip	16B18	2015-04 - 2016-07	I	PRJEB20230	PMID: 29593275	IMPERIAL COLLEGE LONDON
ERR2299876	United Kingdom	Europe	not applicable	16B15a	2015-04 - 2016-07	I	PRJEB20230	PMID: 29593275	IMPERIAL COLLEGE LONDON
ERR2299877	United Kingdom	Europe	screen	16I17	2015-04 - 2016-07	I	PRJEB20230	PMID: 29593275	IMPERIAL COLLEGE LONDON
ERR2299878	United Kingdom	Europe	not applicable	16B20	2015-04 - 2016-07	I	PRJEB20230	PMID: 29593275	IMPERIAL COLLEGE LONDON
ERR2299879	United Kingdom	Europe	urine catheter	16B16	2015-04 - 2016-07	I	PRJEB20230	PMID: 29593275	IMPERIAL COLLEGE LONDON
ERR2299880	United Kingdom	Europe	axilla swab	16B21	2015-04 - 2016-07	I	PRJEB20230	PMID: 29593275	IMPERIAL COLLEGE LONDON
ERR2299881	United Kingdom	Europe	not applicable	16B22a	2015-04 - 2016-07	I	PRJEB20230	PMID: 29593275	IMPERIAL COLLEGE LONDON
ERR2299882	United Kingdom	Europe	sputum	16B24a	2015-04 - 2016-07	I	PRJEB20230	PMID: 29593275	IMPERIAL COLLEGE LONDON
ERR2299883	United Kingdom	Europe	not applicable	16B22b	2015-04 - 2016-07	I	PRJEB20230	PMID: 29593275	IMPERIAL COLLEGE LONDON
ERR2299884	United Kingdom	Europe	pacing wire	16B24b	2015-04 - 2016-07	I	PRJEB20230	PMID: 29593275	IMPERIAL COLLEGE LONDON
ERR2299885	United Kingdom	Europe	not applicable	16B25	2015-04 - 2016-07	I	PRJEB20230	PMID: 29593275	IMPERIAL COLLEGE LONDON
ERR2299886	United Kingdom	Europe	screen	16I27a	2015-04 - 2016-07	I	PRJEB20230	PMID: 29593275	IMPERIAL COLLEGE LONDON
ERR2299887	United Kingdom	Europe	extracorporeal membrane oxygenation site	16B26	2015-04 - 2016-07	I	PRJEB20230	PMID: 29593275	IMPERIAL COLLEGE LONDON
ERR2299888	United Kingdom	Europe	not applicable	16B27b	2015-04 - 2016-07	I	PRJEB20230	PMID: 29593275	IMPERIAL COLLEGE LONDON
ERR2299889	United Kingdom	Europe	screen	16I30	2015-04 - 2016-07	I	PRJEB20230	PMID: 29593275	IMPERIAL COLLEGE LONDON
ERR2299890	United Kingdom	Europe	not applicable	16B15b	2015-04 - 2016-07	I	PRJEB20230	PMID: 29593275	IMPERIAL COLLEGE LONDON
ERR2299891	United Kingdom	Europe	groin	16I33	2015-04 - 2016-07	I	PRJEB20230	PMID: 29593275	IMPERIAL COLLEGE LONDON
ERR2299892	United Kingdom	Europe	axilla swab	16I34	2015-04 - 2016-07	I	PRJEB20230	PMID: 29593275	IMPERIAL COLLEGE LONDON
ERR2299893	United Kingdom	Europe	groin	16B30	2015-04 - 2016-07	I	PRJEB20230	PMID: 29593275	IMPERIAL COLLEGE LONDON
ERR2299894	United Kingdom	Europe	central venous pressure line site	16B31	2015-04 - 2016-07	I	PRJEB20230	PMID: 29593275	IMPERIAL COLLEGE LONDON
ERR2300769	United Kingdom	Europe	clinical	DN474116W:A1	2016-2018	III	PRJEB21518	not applicable	Wellcome Sanger Institute
ERR2300770	United Kingdom	Europe	clinical	DN474116W:B1	2016-2018	III	PRJEB21518	not applicable	Wellcome Sanger Institute
ERR2300771	United Kingdom	Europe	clinical	DN474116W:C1	2016-2018	III	PRJEB21518	not applicable	Wellcome Sanger Institute
ERR2300772	United Kingdom	Europe	clinical	DN474116W:D1	2016-2018	III	PRJEB21518	not applicable	Wellcome Sanger Institute
ERR2300774	United Kingdom	Europe	clinical	DN474116W:F1	2016-2018	II	PRJEB21518	not applicable	Wellcome Sanger Institute
ERR2300783	United Kingdom	Europe	clinical	DN474116W:G2	2016-2018	III	PRJEB21518	not applicable	Wellcome Sanger Institute
ERR2300789	United Kingdom	Europe	clinical	DN474116W:E3	2016-2018	III	PRJEB21518	not applicable	Wellcome Sanger Institute
ERR2300796	United Kingdom	Europe	clinical	DN474116W:D4	2016-2018	III	PRJEB21518	not applicable	Wellcome Sanger Institute
ERR2300797	United Kingdom	Europe	clinical	DN474116W:E4	2016-2018	III	PRJEB21518	not applicable	Wellcome Sanger Institute
ERR2300798	United Kingdom	Europe	clinical	DN474116W:F4	2016-2018	III	PRJEB21518	not applicable	Wellcome Sanger Institute
ERR2300804	United Kingdom	Europe	clinical	DN474116W:D5	2016-2018	III	PRJEB21518	not applicable	Wellcome Sanger Institute
ERR2300809	United Kingdom	Europe	clinical	DN474116W:A6	2016-2018	III	PRJEB21518	not applicable	Wellcome Sanger Institute
ERR2300810	United Kingdom	Europe	clinical	DN474116W:B6	2016-2018	III	PRJEB21518	not applicable	Wellcome Sanger Institute
ERR3503266	China	Asia	pooled swab (axilla and groin)	Cau1912	2019-07-09	I	PRJEB34199	PMID: 33414279	Public Health Laboratory Centre
ERR3503267	China	Asia	nasal swab	Cau1913	2019-07-08	I	PRJEB34199	PMID: 33414279	Public Health Laboratory Centre
ERR3503268	China	Asia	nasal swab	Cau1914	2019-07-09	I	PRJEB34199	PMID: 33414279	Public Health Laboratory Centre
ERR3503269	China	Asia	nasal swab	Cau1915	2019-07-06	I	PRJEB34199	PMID: 33414279	Public Health Laboratory Centre
ERR3503270	China	Asia	pooled swab (nasal, axilla, and groin)	Cau1916	2019-07-11	I	PRJEB34199	PMID: 33414279	Public Health Laboratory Centre
ERR3503271	China	Asia	pooled swab (nasal, axilla, and groin)	Cau1917	2019-07-10	I	PRJEB34199	PMID: 33414279	Public Health Laboratory Centre
ERR3503273	China	Asia	pooled swab (nasal, axilla, and groin)	Cau1919	2019-07-16	I	PRJEB34199	PMID: 33414279	Public Health Laboratory Centre
ERR3503255	China	Asia	endotracheal aspirate	Cau1901	2019-06-14	I	PRJEB34199	PMID: 33414279	Public Health Laboratory Centre
ERR3503256	China	Asia	swab	Cau1902	2019-06-24	I	PRJEB34199	PMID: 33414279	Public Health Laboratory Centre
ERR3503257	China	Asia	swab	Cau1903	2019-06-22	I	PRJEB34199	PMID: 33414279	Public Health Laboratory Centre
ERR3503258	China	Asia	swab	Cau1904	2019-06-25	I	PRJEB34199	PMID: 33414279	Public Health Laboratory Centre
ERR3503259	China	Asia	swab	Cau1905	2019-06-28	I	PRJEB34199	PMID: 33414279	Public Health Laboratory Centre
ERR3503260	China	Asia	swab	Cau1906	2019-06-29	I	PRJEB34199	PMID: 33414279	Public Health Laboratory Centre
ERR3503261	China	Asia	swab	Cau1907	2019-07-04	I	PRJEB34199	PMID: 33414279	Public Health Laboratory Centre
ERR3503262	China	Asia	swab	Cau1908	2019-07-04	I	PRJEB34199	PMID: 33414279	Public Health Laboratory Centre
ERR3503263	China	Asia	swab	Cau1909	2019-07-04	I	PRJEB34199	PMID: 33414279	Public Health Laboratory Centre
ERR3503264	China	Asia	swab	Cau1910	2019-07-05	I	PRJEB34199	PMID: 33414279	Public Health Laboratory Centre
ERR3503265	China	Asia	swab	Cau1911	2019-07-04	I	PRJEB34199	PMID: 33414279	Public Health Laboratory Centre
ERR3503272	China	Asia	swab	Cau1918	2019-07-11	I	PRJEB34199	PMID: 33414279	Public Health Laboratory Centre
ERR899743	India	Asia	blood	VPCI 479/P/13	2013	I	PRJEB9463	PMID: 26184929	Vallabhbhai Patel Chest Institute
SRR1664626	India	Asia	urine	Ut_Ch6684_SI_ePCR1_IL_WGS	2013-07-01	I	PRJNA267757	PMID: 26346253	Indian Institute of Science (IISc)
SRR3883452	Japan	Asia	auditory canal	B11220	2009	II	PRJNA328792	PMID: 30559369/PMID: 27988485	Centers for Disease Control and Prevention
SRR3883453	South Africa	Africa	blood	B11221	2012	III	PRJNA328792	PMID: 30559369/PMID: 27988485	Centers for Disease Control and Prevention
SRR3883466	Venezuela	South America	blood	B11245	2012	IV	PRJNA328792	PMID: 30559369/PMID: 27988485	Centers for Disease Control and Prevention
SRR3883426	Pakistan	Asia	blood	B11096	2014	I	PRJNA328792	PMID: 30559369/PMID: 27988485	Centers for Disease Control and Prevention
SRR3883427	Pakistan	Asia	urine	B11097	2014	I	PRJNA328792	PMID: 30559369/PMID: 27988485	Centers for Disease Control and Prevention
SRR3883428	Pakistan	Asia	blood	B11114	2015	I	PRJNA328792	PMID: 30559369/PMID: 27988485	Centers for Disease Control and Prevention
SRR3883429	Pakistan	Asia	urine	B11115	2015	I	PRJNA328792	PMID: 30559369/PMID: 27988485	Centers for Disease Control and Prevention
SRR3883430	Pakistan	Asia	urine	B11116	2015	I	PRJNA328792	PMID: 30559369/PMID: 27988485	Centers for Disease Control and Prevention
SRR3883431	Pakistan	Asia	blood	B11117	2015	I	PRJNA328792	PMID: 30559369/PMID: 27988485	Centers for Disease Control and Prevention
SRR3883432	Pakistan	Asia	urine	B11118	2015	I	PRJNA328792	PMID: 30559369/PMID: 27988485	Centers for Disease Control and Prevention
SRR3883433	Pakistan	Asia	urine	B11119	2015	I	PRJNA328792	PMID: 30559369/PMID: 27988485	Centers for Disease Control and Prevention
SRR3883434	India	Asia	blood	B11200	not applicable	I	PRJNA328792	PMID: 30559369/PMID: 27988485	Centers for Disease Control and Prevention
SRR3883435	India	Asia	blood	B11201	not applicable	I	PRJNA328792	PMID: 30559369/PMID: 27988485	Centers for Disease Control and Prevention
SRR3883436	India	Asia	wound	B11205	not applicable	I	PRJNA328792	PMID: 30559369/PMID: 27988485	Centers for Disease Control and Prevention
SRR3883437	India	Asia	clinical	B11206	not applicable	I	PRJNA328792	PMID: 30559369/PMID: 27988485	Centers for Disease Control and Prevention
SRR3883438	Pakistan	Asia	blood	B11098	2014	I	PRJNA328792	PMID: 30559369/PMID: 27988485	Centers for Disease Control and Prevention
SRR3883439	India	Asia	tissue	B11207	not applicable	I	PRJNA328792	PMID: 30559369/PMID: 27988485	Centers for Disease Control and Prevention
SRR3883440	India	Asia	tissue	B11208	not applicable	I	PRJNA328792	PMID: 30559369/PMID: 27988485	Centers for Disease Control and Prevention
SRR3883441	India	Asia	bal	B11209	not applicable	I	PRJNA328792	PMID: 30559369/PMID: 27988485	Centers for Disease Control and Prevention
SRR3883442	India	Asia	tissue	B11210	not applicable	I	PRJNA328792	PMID: 30559369/PMID: 27988485	Centers for Disease Control and Prevention
SRR3883443	India	Asia	pericardial fluid	B11212	not applicable	I	PRJNA328792	PMID: 30559369/PMID: 27988485	Centers for Disease Control and Prevention
SRR3883444	India	Asia	bal	B11213	not applicable	I	PRJNA328792	PMID: 30559369/PMID: 27988485	Centers for Disease Control and Prevention
SRR3883445	India	Asia	blood	B11214	not applicable	I	PRJNA328792	PMID: 30559369/PMID: 27988485	Centers for Disease Control and Prevention
SRR3883446	India	Asia	blood	B11215	not applicable	I	PRJNA328792	PMID: 30559369/PMID: 27988485	Centers for Disease Control and Prevention
SRR3883447	India	Asia	blood	B11216	not applicable	I	PRJNA328792	PMID: 30559369/PMID: 27988485	Centers for Disease Control and Prevention
SRR3883448	India	Asia	blood	B11217	not applicable	I	PRJNA328792	PMID: 30559369/PMID: 27988485	Centers for Disease Control and Prevention
SRR3883449	Pakistan	Asia	blood	B11099	2014	I	PRJNA328792	PMID: 30559369/PMID: 27988485	Centers for Disease Control and Prevention
SRR3883450	India	Asia	not applicable	B11218	not applicable	I	PRJNA328792	PMID: 30559369/PMID: 27988485	Centers for Disease Control and Prevention
SRR3883451	India	Asia	not applicable	B11219	not applicable	I	PRJNA328792	PMID: 30559369/PMID: 27988485	Centers for Disease Control and Prevention
SRR3883454	South Africa	Africa	blood	B11222	2012	III	PRJNA328792	PMID: 30559369/PMID: 27988485	Centers for Disease Control and Prevention
SRR3883455	South Africa	Africa	blood	B11223	2012	III	PRJNA328792	PMID: 30559369/PMID: 27988485	Centers for Disease Control and Prevention
SRR3883456	South Africa	Africa	blood	B11224	2012	III	PRJNA328792	PMID: 30559369/PMID: 27988485	Centers for Disease Control and Prevention
SRR3883457	South Africa	Africa	urine	B11225	2014	III	PRJNA328792	PMID: 30559369/PMID: 27988485	Centers for Disease Control and Prevention
SRR3883458	South Africa	Africa	irrigation fluid right leg	B11226	2014	III	PRJNA328792	PMID: 30559369/PMID: 27988485	Centers for Disease Control and Prevention
SRR3883459	South Africa	Africa	blood	B11227	2014	III	PRJNA328792	PMID: 30559369/PMID: 27988485	Centers for Disease Control and Prevention
SRR3883460	Pakistan	Asia	blood	B11101	2014	I	PRJNA328792	PMID: 30559369/PMID: 27988485	Centers for Disease Control and Prevention
SRR3883461	South Africa	Africa	hip tissue	B11228	2014	III	PRJNA328792	PMID: 30559369/PMID: 27988485	Centers for Disease Control and Prevention
SRR3883462	South Africa	Africa	urine	B11229	2014	III	PRJNA328792	PMID: 30559369/PMID: 27988485	Centers for Disease Control and Prevention
SRR3883463	South Africa	Africa	urine	B11230	2014	III	PRJNA328792	PMID: 30559369/PMID: 27988485	Centers for Disease Control and Prevention
SRR3883464	Venezuela	South America	blood	B11243	2013	IV	PRJNA328792	PMID: 30559369/PMID: 27988485	Centers for Disease Control and Prevention
SRR3883465	Venezuela	South America	blood	B11244	2012	IV	PRJNA328792	PMID: 30559369/PMID: 27988485	Centers for Disease Control and Prevention
SRR3883467	Venezuela	South America	blood	B11246	2012	IV	PRJNA328792	PMID: 30559369/PMID: 27988485	Centers for Disease Control and Prevention
SRR3883468	Venezuela	South America	blood	B11247	2012	IV	PRJNA328792	PMID: 30559369/PMID: 27988485	Centers for Disease Control and Prevention
SRR3883470	Pakistan	Asia	blood	B11102	2014	I	PRJNA328792	PMID: 30559369/PMID: 27988485	Centers for Disease Control and Prevention
SRR3883471	Pakistan	Asia	urine	B11103	2015	I	PRJNA328792	PMID: 30559369/PMID: 27988485	Centers for Disease Control and Prevention
SRR3883472	Pakistan	Asia	central venous catheter tip	B11105	2015	I	PRJNA328792	PMID: 30559369/PMID: 27988485	Centers for Disease Control and Prevention
SRR3883473	Pakistan	Asia	wound	B11112	2015	I	PRJNA328792	PMID: 30559369/PMID: 27988485	Centers for Disease Control and Prevention
SRR3883474	Pakistan	Asia	urine	B11113	2015	I	PRJNA328792	PMID: 30559369/PMID: 27988485	Centers for Disease Control and Prevention
SRR6220384	Pakistan	Asia	urine	B11104	2015	I	PRJNA328792	PMID: 30559369/PMID: 27988485	Centers for Disease Control and Prevention
SRR14890850	Japan	Asia	auditory canal	WC_Auris_pilot	2009	II	PRJNA328792	PMID: 30559369/PMID: 27988485	Centers for Disease Control and Prevention
SRR7976540	United Kingdom	Europe	clinical	3ea730e4	2017-02-10	III	PRJNA415955	PMID: 30281988	University of Oxford
SRR7976541	United Kingdom	Europe	clinical	6a272250	2017-05-05	III	PRJNA415955	PMID: 30281988	University of Oxford
SRR7976542	United Kingdom	Europe	clinical	c100258d	2016-11-17	III	PRJNA415955	PMID: 30281988	University of Oxford
SRR7976543	United Kingdom	Europe	clinical	dab356d7	2017-01-15	III	PRJNA415955	PMID: 30281988	University of Oxford
SRR7976544	United Kingdom	Europe	clinical	00037a8c	2017-04-03	III	PRJNA415955	PMID: 30281988	University of Oxford
SRR7976545	United Kingdom	Europe	clinical	8ef2aebd	2017-01-25	III	PRJNA415955	PMID: 30281988	University of Oxford
SRR7976546	United Kingdom	Europe	clinical	6de79e62	2017-02-13	III	PRJNA415955	PMID: 30281988	University of Oxford
SRR7976547	United Kingdom	Europe	clinical	29ebd8ab	2017-01-30	III	PRJNA415955	PMID: 30281988	University of Oxford
SRR7976548	United Kingdom	Europe	clinical	73eac925	2017-03-08	III	PRJNA415955	PMID: 30281988	University of Oxford
SRR7976549	United Kingdom	Europe	clinical	c23689e5	2015-02-02	III	PRJNA415955	PMID: 30281988	University of Oxford
SRR7976550	United Kingdom	Europe	clinical	837752ac	2016-12-19	III	PRJNA415955	PMID: 30281988	University of Oxford
SRR7976551	United Kingdom	Europe	clinical	1905b963	2017-02-20	III	PRJNA415955	PMID: 30281988	University of Oxford
SRR7976552	United Kingdom	Europe	clinical	d76610dc	2017-02-17	III	PRJNA415955	PMID: 30281988	University of Oxford
SRR7976553	United Kingdom	Europe	clinical	ef28568f	2017-03-18	III	PRJNA415955	PMID: 30281988	University of Oxford
SRR7976554	United Kingdom	Europe	clinical	112bf4d7	2017-02-10	III	PRJNA415955	PMID: 30281988	University of Oxford
SRR7976555	United Kingdom	Europe	clinical	015db648	2017-01-30	III	PRJNA415955	PMID: 30281988	University of Oxford
SRR7976556	United Kingdom	Europe	clinical	8afd8162	2017-05-22	III	PRJNA415955	PMID: 30281988	University of Oxford
SRR7976557	United Kingdom	Europe	clinical	1ddd9db5	2016-10-25	III	PRJNA415955	PMID: 30281988	University of Oxford
SRR7976558	United Kingdom	Europe	clinical	c0100210	2017-04-07	III	PRJNA415955	PMID: 30281988	University of Oxford
SRR7976559	United Kingdom	Europe	clinical	9534ddf6	2017-03-22	III	PRJNA415955	PMID: 30281988	University of Oxford
SRR7976560	United Kingdom	Europe	environmental sample	df7a245a	2017-05-16	III	PRJNA415955	PMID: 30281988	University of Oxford
SRR7976561	United Kingdom	Europe	clinical	c71b535a	2017-05-10	III	PRJNA415955	PMID: 30281988	University of Oxford
SRR7976562	United Kingdom	Europe	clinical	5939429a	2017-04-14	III	PRJNA415955	PMID: 30281988	University of Oxford
SRR7976564	United Kingdom	Europe	clinical	45a123c9	2017-01-10	III	PRJNA415955	PMID: 30281988	University of Oxford
SRR7976565	United Kingdom	Europe	clinical	71179493	2017-03-27	III	PRJNA415955	PMID: 30281988	University of Oxford
SRR7976566	United Kingdom	Europe	clinical	bd55b7f6	2017-01-24	III	PRJNA415955	PMID: 30281988	University of Oxford
SRR7976567	United Kingdom	Europe	clinical	dee255d7	2017-05-31	III	PRJNA415955	PMID: 30281988	University of Oxford
SRR7976568	United Kingdom	Europe	clinical	7ad4d665	2017-01-30	III	PRJNA415955	PMID: 30281988	University of Oxford
SRR7976569	United Kingdom	Europe	clinical	8fda3b08	2017-02-15	III	PRJNA415955	PMID: 30281988	University of Oxford
SRR7976570	United Kingdom	Europe	clinical	7676a0e8	2017-01-29	III	PRJNA415955	PMID: 30281988	University of Oxford
SRR7976571	United Kingdom	Europe	environmental sample	d8de07f5	2017-05-16	III	PRJNA415955	PMID: 30281988	University of Oxford
SRR7976572	United Kingdom	Europe	clinical	ef3c6da5	2017-03-10	III	PRJNA415955	PMID: 30281988	University of Oxford
SRR7976573	United Kingdom	Europe	clinical	94d17e80	2017-01-15	III	PRJNA415955	PMID: 30281988	University of Oxford
SRR7976574	United Kingdom	Europe	clinical	38f490e6	2017-01-09	III	PRJNA415955	PMID: 30281988	University of Oxford
SRR7976575	United Kingdom	Europe	clinical	7d57d8ff	2017-04-05	III	PRJNA415955	PMID: 30281988	University of Oxford
SRR7976576	United Kingdom	Europe	clinical	ff4bc014	2017-05-07	III	PRJNA415955	PMID: 30281988	University of Oxford
SRR7976577	United Kingdom	Europe	clinical	be9e4b5c	2016-12-19	III	PRJNA415955	PMID: 30281988	University of Oxford
SRR7976578	United Kingdom	Europe	clinical	0baa611a	2017-01-27	III	PRJNA415955	PMID: 30281988	University of Oxford
SRR7976579	United Kingdom	Europe	clinical	6b3d821b	2015-07-10	III	PRJNA415955	PMID: 30281988	University of Oxford
SRR7976580	United Kingdom	Europe	clinical	2c41e521	2017-04-26	III	PRJNA415955	PMID: 30281988	University of Oxford
SRR7976581	United Kingdom	Europe	clinical	1df8c0f8	2017-02-20	III	PRJNA415955	PMID: 30281988	University of Oxford
SRR7976582	United Kingdom	Europe	clinical	3707bbeb	2015-11-24	III	PRJNA415955	PMID: 30281988	University of Oxford
SRR7976583	United Kingdom	Europe	environmental sample	bc390223	2017-04-04	III	PRJNA415955	PMID: 30281988	University of Oxford
SRR7976584	United Kingdom	Europe	clinical	00ca4766	2016-11-28	III	PRJNA415955	PMID: 30281988	University of Oxford
SRR7976585	United Kingdom	Europe	clinical	8e713eee	2017-04-03	III	PRJNA415955	PMID: 30281988	University of Oxford
SRR7976586	United Kingdom	Europe	clinical	6455f9ee	2017-01-15	III	PRJNA415955	PMID: 30281988	University of Oxford
SRR7976587	United Kingdom	Europe	clinical	add7c228	2017-02-13	III	PRJNA415955	PMID: 30281988	University of Oxford
SRR7976588	United Kingdom	Europe	clinical	e5d915ad	2017-03-08	III	PRJNA415955	PMID: 30281988	University of Oxford
SRR7976589	United Kingdom	Europe	clinical	7ee0cf9c	2017-02-17	III	PRJNA415955	PMID: 30281988	University of Oxford
SRR7976590	United Kingdom	Europe	clinical	73a5efef	2017-03-15	III	PRJNA415955	PMID: 30281988	University of Oxford
SRR7976591	United Kingdom	Europe	clinical	9ad40612	2016-12-11	III	PRJNA415955	PMID: 30281988	University of Oxford
SRR7976592	United Kingdom	Europe	clinical	9be9119e	2017-03-24	III	PRJNA415955	PMID: 30281988	University of Oxford
SRR7976593	United Kingdom	Europe	environmental sample	5353e0a5	2017-04-04	III	PRJNA415955	PMID: 30281988	University of Oxford
SRR7976594	United Kingdom	Europe	clinical	a9056c9e	2017-01-30	III	PRJNA415955	PMID: 30281988	University of Oxford
SRR7976595	United Kingdom	Europe	clinical	03a9dfca	2017-07-17	III	PRJNA415955	PMID: 30281988	University of Oxford
SRR7976596	United Kingdom	Europe	clinical	9109611	2017-05-17	III	PRJNA415955	PMID: 30281988	University of Oxford
SRR7976597	United Kingdom	Europe	clinical	cf851e72	2016-12-05	III	PRJNA415955	PMID: 30281988	University of Oxford
SRR7976598	United Kingdom	Europe	clinical	9896aa10	2017-04-09	III	PRJNA415955	PMID: 30281988	University of Oxford
SRR7976599	United Kingdom	Europe	clinical	31d909b2	2017-01-25	III	PRJNA415955	PMID: 30281988	University of Oxford
SRR7976600	United Kingdom	Europe	clinical	baf4dd9e	2017-03-29	III	PRJNA415955	PMID: 30281988	University of Oxford
SRR7976601	United Kingdom	Europe	environmental sample	417a7f10	2017-05-16	III	PRJNA415955	PMID: 30281988	University of Oxford
SRR7976602	United Kingdom	Europe	environmental sample	51c54d83	2017-05-16	III	PRJNA415955	PMID: 30281988	University of Oxford
SRR7976603	United Kingdom	Europe	clinical	2332aefc	2017-04-24	III	PRJNA415955	PMID: 30281988	University of Oxford
SRR7976604	United Kingdom	Europe	clinical	d3c92e9a	2017-01-09	III	PRJNA415955	PMID: 30281988	University of Oxford
SRR7976605	United Kingdom	Europe	clinical	eee58a72	2017-02-08	III	PRJNA415955	PMID: 30281988	University of Oxford
SRR7976606	United Kingdom	Europe	clinical	ec225732	2017-01-30	III	PRJNA415955	PMID: 30281988	University of Oxford
SRR7976607	United Kingdom	Europe	clinical	5cdf1c55	2017-04-10	III	PRJNA415955	PMID: 30281988	University of Oxford
SRR7976608	United Kingdom	Europe	clinical	e15b3d34	2017-02-13	III	PRJNA415955	PMID: 30281988	University of Oxford
SRR7976609	United Kingdom	Europe	clinical	5346988c	2017-01-29	III	PRJNA415955	PMID: 30281988	University of Oxford
SRR7976610	United Kingdom	Europe	clinical	bd9754c8	2017-04-10	III	PRJNA415955	PMID: 30281988	University of Oxford
SRR7976611	United Kingdom	Europe	clinical	05d95077	2017-02-13	III	PRJNA415955	PMID: 30281988	University of Oxford
SRR7976612	United Kingdom	Europe	clinical	e67f27e8	2017-02-13	III	PRJNA415955	PMID: 30281988	University of Oxford
SRR7976613	United Kingdom	Europe	clinical	2532dbd9	2017-01-25	III	PRJNA415955	PMID: 30281988	University of Oxford
SRR7976614	United Kingdom	Europe	clinical	43b4a960	2016-01-02	III	PRJNA415955	PMID: 30281988	University of Oxford
SRR7976615	United Kingdom	Europe	clinical	1489785f	2017-03-31	III	PRJNA415955	PMID: 30281988	University of Oxford
SRR7976616	United Kingdom	Europe	clinical	c6aca106	2015-07-13	III	PRJNA415955	PMID: 30281988	University of Oxford
SRR7976617	United Kingdom	Europe	clinical	67f92200	2017-03-22	III	PRJNA415955	PMID: 30281988	University of Oxford
SRR7140001	Colombia	South America	meal table	B12301	2016-09-01	IV	PRJNA470683	PMID: 29788045	National Center for Emerging and Zoonotic Infectious Diseases- Mycotic Diseases Branch (cdc-ncezid-mdb)
SRR7140002	Colombia	South America	blood	B11800	2016-02-17	IV	PRJNA470683	PMID: 29788045	National Center for Emerging and Zoonotic Infectious Diseases- Mycotic Diseases Branch (cdc-ncezid-mdb)
SRR7140003	Colombia	South America	chair	B12302	2016-09-01	IV	PRJNA470683	PMID: 29788045	National Center for Emerging and Zoonotic Infectious Diseases- Mycotic Diseases Branch (cdc-ncezid-mdb)
SRR7140004	Colombia	South America	blood	B11799	2015-11-27	IV	PRJNA470683	PMID: 29788045	National Center for Emerging and Zoonotic Infectious Diseases- Mycotic Diseases Branch (cdc-ncezid-mdb)
SRR7140005	Colombia	South America	floor	B12317	2016-09-01	IV	PRJNA470683	PMID: 29788045	National Center for Emerging and Zoonotic Infectious Diseases- Mycotic Diseases Branch (cdc-ncezid-mdb)
SRR7140006	Colombia	South America	cell phone	B12294	2016-09-01	IV	PRJNA470683	PMID: 29788045	National Center for Emerging and Zoonotic Infectious Diseases- Mycotic Diseases Branch (cdc-ncezid-mdb)
SRR7140007	Colombia	South America	sink	B12310	2016-09-01	IV	PRJNA470683	PMID: 29788045	National Center for Emerging and Zoonotic Infectious Diseases- Mycotic Diseases Branch (cdc-ncezid-mdb)
SRR7140008	Colombia	South America	blood	B11777	2015-02-01	IV	PRJNA470683	PMID: 29788045	National Center for Emerging and Zoonotic Infectious Diseases- Mycotic Diseases Branch (cdc-ncezid-mdb)
SRR7140009	Colombia	South America	blood	B11852	2016-06-01	IV	PRJNA470683	PMID: 29788045	National Center for Emerging and Zoonotic Infectious Diseases- Mycotic Diseases Branch (cdc-ncezid-mdb)
SRR7140010	Colombia	South America	mop	B12299	2016-09-01	IV	PRJNA470683	PMID: 29788045	National Center for Emerging and Zoonotic Infectious Diseases- Mycotic Diseases Branch (cdc-ncezid-mdb)
SRR7140011	Colombia	South America	rectum	B12338	2016-09-01	IV	PRJNA470683	PMID: 29788045	National Center for Emerging and Zoonotic Infectious Diseases- Mycotic Diseases Branch (cdc-ncezid-mdb)
SRR7140012	Colombia	South America	blood	B11787	2015-07-02	IV	PRJNA470683	PMID: 29788045	National Center for Emerging and Zoonotic Infectious Diseases- Mycotic Diseases Branch (cdc-ncezid-mdb)
SRR7140013	Colombia	South America	closet	B12306	2016-09-01	IV	PRJNA470683	PMID: 29788045	National Center for Emerging and Zoonotic Infectious Diseases- Mycotic Diseases Branch (cdc-ncezid-mdb)
SRR7140014	Colombia	South America	mattress	B12323	2016-09-01	IV	PRJNA470683	PMID: 29788045	National Center for Emerging and Zoonotic Infectious Diseases- Mycotic Diseases Branch (cdc-ncezid-mdb)
SRR7140015	Colombia	South America	blood	B11797	2015-10-09	IV	PRJNA470683	PMID: 29788045	National Center for Emerging and Zoonotic Infectious Diseases- Mycotic Diseases Branch (cdc-ncezid-mdb)
SRR7140016	Colombia	South America	blood	B11806	2016-05-20	IV	PRJNA470683	PMID: 29788045	National Center for Emerging and Zoonotic Infectious Diseases- Mycotic Diseases Branch (cdc-ncezid-mdb)
SRR7140017	Colombia	South America	night table	B12291	2016-09-01	IV	PRJNA470683	PMID: 29788045	National Center for Emerging and Zoonotic Infectious Diseases- Mycotic Diseases Branch (cdc-ncezid-mdb)
SRR7140018	Colombia	South America	stethoscope	B12342	2016-09-01	IV	PRJNA470683	PMID: 29788045	National Center for Emerging and Zoonotic Infectious Diseases- Mycotic Diseases Branch (cdc-ncezid-mdb)
SRR7140019	Colombia	South America	right ear	B12332	2016-09-01	IV	PRJNA470683	PMID: 29788045	National Center for Emerging and Zoonotic Infectious Diseases- Mycotic Diseases Branch (cdc-ncezid-mdb)
SRR7140020	Colombia	South America	door	B12311	2016-09-01	IV	PRJNA470683	PMID: 29788045	National Center for Emerging and Zoonotic Infectious Diseases- Mycotic Diseases Branch (cdc-ncezid-mdb)
SRR7140021	Colombia	South America	blood	B11785	2015-07-01	IV	PRJNA470683	PMID: 29788045	National Center for Emerging and Zoonotic Infectious Diseases- Mycotic Diseases Branch (cdc-ncezid-mdb)
SRR7140022	Colombia	South America	wheelchair	B12305	2016-09-01	IV	PRJNA470683	PMID: 29788045	National Center for Emerging and Zoonotic Infectious Diseases- Mycotic Diseases Branch (cdc-ncezid-mdb)
SRR7140023	Colombia	South America	left armpit	B12327	2016-09-01	IV	PRJNA470683	PMID: 29788045	National Center for Emerging and Zoonotic Infectious Diseases- Mycotic Diseases Branch (cdc-ncezid-mdb)
SRR7140024	Colombia	South America	nurse shoes	B12309	2016-09-01	IV	PRJNA470683	PMID: 29788045	National Center for Emerging and Zoonotic Infectious Diseases- Mycotic Diseases Branch (cdc-ncezid-mdb)
SRR7140025	Colombia	South America	bedpan	B12295	2016-09-01	IV	PRJNA470683	PMID: 29788045	National Center for Emerging and Zoonotic Infectious Diseases- Mycotic Diseases Branch (cdc-ncezid-mdb)
SRR7140026	Colombia	South America	hands	B12331	2016-09-01	IV	PRJNA470683	PMID: 29788045	National Center for Emerging and Zoonotic Infectious Diseases- Mycotic Diseases Branch (cdc-ncezid-mdb)
SRR7140027	Colombia	South America	right armpit	B12328	2016-09-01	IV	PRJNA470683	PMID: 29788045	National Center for Emerging and Zoonotic Infectious Diseases- Mycotic Diseases Branch (cdc-ncezid-mdb)
SRR7140028	Colombia	South America	left nostril	B12336	2016-09-01	IV	PRJNA470683	PMID: 29788045	National Center for Emerging and Zoonotic Infectious Diseases- Mycotic Diseases Branch (cdc-ncezid-mdb)
SRR7140029	Colombia	South America	blood	B11790	2015-08-31	IV	PRJNA470683	PMID: 29788045	National Center for Emerging and Zoonotic Infectious Diseases- Mycotic Diseases Branch (cdc-ncezid-mdb)
SRR7140030	Colombia	South America	sink	B12303	2016-09-01	IV	PRJNA470683	PMID: 29788045	National Center for Emerging and Zoonotic Infectious Diseases- Mycotic Diseases Branch (cdc-ncezid-mdb)
SRR7140031	Colombia	South America	blood	B11780	2015-04-16	IV	PRJNA470683	PMID: 29788045	National Center for Emerging and Zoonotic Infectious Diseases- Mycotic Diseases Branch (cdc-ncezid-mdb)
SRR7140032	Colombia	South America	towel	B12293	2016-09-01	IV	PRJNA470683	PMID: 29788045	National Center for Emerging and Zoonotic Infectious Diseases- Mycotic Diseases Branch (cdc-ncezid-mdb)
SRR7140033	Colombia	South America	blood	B11781	2015-04-19	IV	PRJNA470683	PMID: 29788045	National Center for Emerging and Zoonotic Infectious Diseases- Mycotic Diseases Branch (cdc-ncezid-mdb)
SRR7140034	Colombia	South America	right armpit	B12333	2016-09-01	IV	PRJNA470683	PMID: 29788045	National Center for Emerging and Zoonotic Infectious Diseases- Mycotic Diseases Branch (cdc-ncezid-mdb)
SRR7140035	Colombia	South America	right groin	B12316	2016-09-01	IV	PRJNA470683	PMID: 29788045	National Center for Emerging and Zoonotic Infectious Diseases- Mycotic Diseases Branch (cdc-ncezid-mdb)
SRR7140036	Colombia	South America	blood	B11778	2015-02-06	IV	PRJNA470683	PMID: 29788045	National Center for Emerging and Zoonotic Infectious Diseases- Mycotic Diseases Branch (cdc-ncezid-mdb)
SRR7140037	Colombia	South America	groin composite	B12329	2016-09-01	IV	PRJNA470683	PMID: 29788045	National Center for Emerging and Zoonotic Infectious Diseases- Mycotic Diseases Branch (cdc-ncezid-mdb)
SRR7140038	Colombia	South America	mattress	B12296	2016-09-01	IV	PRJNA470683	PMID: 29788045	National Center for Emerging and Zoonotic Infectious Diseases- Mycotic Diseases Branch (cdc-ncezid-mdb)
SRR7140039	Colombia	South America	blood	B11850	2016-06-01	IV	PRJNA470683	PMID: 29788045	National Center for Emerging and Zoonotic Infectious Diseases- Mycotic Diseases Branch (cdc-ncezid-mdb)
SRR7140040	Colombia	South America	blood	B11851	2016-06-01	IV	PRJNA470683	PMID: 29788045	National Center for Emerging and Zoonotic Infectious Diseases- Mycotic Diseases Branch (cdc-ncezid-mdb)
SRR7140041	Colombia	South America	blood	B11788	2015-08-05	IV	PRJNA470683	PMID: 29788045	National Center for Emerging and Zoonotic Infectious Diseases- Mycotic Diseases Branch (cdc-ncezid-mdb)
SRR7140042	Colombia	South America	bed rail	B12290	2016-09-01	IV	PRJNA470683	PMID: 29788045	National Center for Emerging and Zoonotic Infectious Diseases- Mycotic Diseases Branch (cdc-ncezid-mdb)
SRR7140043	Colombia	South America	bedpan	B12298	2016-09-01	IV	PRJNA470683	PMID: 29788045	National Center for Emerging and Zoonotic Infectious Diseases- Mycotic Diseases Branch (cdc-ncezid-mdb)
SRR7140044	Colombia	South America	toilet	B12304	2016-09-01	IV	PRJNA470683	PMID: 29788045	National Center for Emerging and Zoonotic Infectious Diseases- Mycotic Diseases Branch (cdc-ncezid-mdb)
SRR7140045	Colombia	South America	blood	B11849	2016-06-01	IV	PRJNA470683	PMID: 29788045	National Center for Emerging and Zoonotic Infectious Diseases- Mycotic Diseases Branch (cdc-ncezid-mdb)
SRR7140046	Colombia	South America	bed rails	B12325	2016-09-01	IV	PRJNA470683	PMID: 29788045	National Center for Emerging and Zoonotic Infectious Diseases- Mycotic Diseases Branch (cdc-ncezid-mdb)
SRR7140047	Colombia	South America	floor	B12287	2016-09-01	IV	PRJNA470683	PMID: 29788045	National Center for Emerging and Zoonotic Infectious Diseases- Mycotic Diseases Branch (cdc-ncezid-mdb)
SRR7140048	Colombia	South America	left ear	B12335	2016-09-01	IV	PRJNA470683	PMID: 29788045	National Center for Emerging and Zoonotic Infectious Diseases- Mycotic Diseases Branch (cdc-ncezid-mdb)
SRR7140049	Colombia	South America	body cables	B12324	2016-09-01	IV	PRJNA470683	PMID: 29788045	National Center for Emerging and Zoonotic Infectious Diseases- Mycotic Diseases Branch (cdc-ncezid-mdb)
SRR7140050	Colombia	South America	stretcher	B12326	2016-09-01	IV	PRJNA470683	PMID: 29788045	National Center for Emerging and Zoonotic Infectious Diseases- Mycotic Diseases Branch (cdc-ncezid-mdb)
SRR7140051	Colombia	South America	left armpit	B12337	2016-09-01	IV	PRJNA470683	PMID: 29788045	National Center for Emerging and Zoonotic Infectious Diseases- Mycotic Diseases Branch (cdc-ncezid-mdb)
SRR7140052	Colombia	South America	mop bucket	B12307	2016-09-01	IV	PRJNA470683	PMID: 29788045	National Center for Emerging and Zoonotic Infectious Diseases- Mycotic Diseases Branch (cdc-ncezid-mdb)
SRR7140053	Colombia	South America	equipment	B12318	2016-09-01	IV	PRJNA470683	PMID: 29788045	National Center for Emerging and Zoonotic Infectious Diseases- Mycotic Diseases Branch (cdc-ncezid-mdb)
SRR7140054	Colombia	South America	blood	B11856	2016-06-01	IV	PRJNA470683	PMID: 29788045	National Center for Emerging and Zoonotic Infectious Diseases- Mycotic Diseases Branch (cdc-ncezid-mdb)
SRR7140055	Colombia	South America	blood	B11794	2015-09-07	IV	PRJNA470683	PMID: 29788045	National Center for Emerging and Zoonotic Infectious Diseases- Mycotic Diseases Branch (cdc-ncezid-mdb)
SRR7140056	Colombia	South America	blood	B11783	2015-06-16	IV	PRJNA470683	PMID: 29788045	National Center for Emerging and Zoonotic Infectious Diseases- Mycotic Diseases Branch (cdc-ncezid-mdb)
SRR7140057	Colombia	South America	blood	B11779	2015-02-11	IV	PRJNA470683	PMID: 29788045	National Center for Emerging and Zoonotic Infectious Diseases- Mycotic Diseases Branch (cdc-ncezid-mdb)
SRR7140058	Colombia	South America	closet	B12292	2016-09-01	IV	PRJNA470683	PMID: 29788045	National Center for Emerging and Zoonotic Infectious Diseases- Mycotic Diseases Branch (cdc-ncezid-mdb)
SRR7140059	Colombia	South America	floor	B12289	2016-09-01	IV	PRJNA470683	PMID: 29788045	National Center for Emerging and Zoonotic Infectious Diseases- Mycotic Diseases Branch (cdc-ncezid-mdb)
SRR7140060	Colombia	South America	equipment	B12321	2016-09-01	IV	PRJNA470683	PMID: 29788045	National Center for Emerging and Zoonotic Infectious Diseases- Mycotic Diseases Branch (cdc-ncezid-mdb)
SRR7140061	Colombia	South America	floor	B12308	2016-09-01	IV	PRJNA470683	PMID: 29788045	National Center for Emerging and Zoonotic Infectious Diseases- Mycotic Diseases Branch (cdc-ncezid-mdb)
SRR7140062	Colombia	South America	blood	B11795	2015-09-08	IV	PRJNA470683	PMID: 29788045	National Center for Emerging and Zoonotic Infectious Diseases- Mycotic Diseases Branch (cdc-ncezid-mdb)
SRR7140063	Colombia	South America	left groin	B12314	2016-09-01	IV	PRJNA470683	PMID: 29788045	National Center for Emerging and Zoonotic Infectious Diseases- Mycotic Diseases Branch (cdc-ncezid-mdb)
SRR7140064	Colombia	South America	blood	B11846	2016-07-01	IV	PRJNA470683	PMID: 29788045	National Center for Emerging and Zoonotic Infectious Diseases- Mycotic Diseases Branch (cdc-ncezid-mdb)
SRR7140065	Colombia	South America	blood	B11848	2016-07-01	IV	PRJNA470683	PMID: 29788045	National Center for Emerging and Zoonotic Infectious Diseases- Mycotic Diseases Branch (cdc-ncezid-mdb)
SRR7140066	Colombia	South America	blood	B11847	2016-07-01	IV	PRJNA470683	PMID: 29788045	National Center for Emerging and Zoonotic Infectious Diseases- Mycotic Diseases Branch (cdc-ncezid-mdb)
SRR7140067	Colombia	South America	blood	B11782	2015-05-08	IV	PRJNA470683	PMID: 29788045	National Center for Emerging and Zoonotic Infectious Diseases- Mycotic Diseases Branch (cdc-ncezid-mdb)
SRR7140068	Colombia	South America	bedpan	B12312	2016-09-01	IV	PRJNA470683	PMID: 29788045	National Center for Emerging and Zoonotic Infectious Diseases- Mycotic Diseases Branch (cdc-ncezid-mdb)
SRR7140069	Colombia	South America	tv control	B12300	2016-09-01	IV	PRJNA470683	PMID: 29788045	National Center for Emerging and Zoonotic Infectious Diseases- Mycotic Diseases Branch (cdc-ncezid-mdb)
SRR7140070	Colombia	South America	blood	B11791	2015-08-31	IV	PRJNA470683	PMID: 29788045	National Center for Emerging and Zoonotic Infectious Diseases- Mycotic Diseases Branch (cdc-ncezid-mdb)
SRR7140071	Colombia	South America	blood	B11793	2015-09-04	IV	PRJNA470683	PMID: 29788045	National Center for Emerging and Zoonotic Infectious Diseases- Mycotic Diseases Branch (cdc-ncezid-mdb)
SRR7140072	Colombia	South America	bed rail	B12322	2016-09-01	IV	PRJNA470683	PMID: 29788045	National Center for Emerging and Zoonotic Infectious Diseases- Mycotic Diseases Branch (cdc-ncezid-mdb)
SRR7140073	Colombia	South America	hands	B12330	2016-09-01	IV	PRJNA470683	PMID: 29788045	National Center for Emerging and Zoonotic Infectious Diseases- Mycotic Diseases Branch (cdc-ncezid-mdb)
SRR7140074	Colombia	South America	chair. towel	B12297	2016-09-01	IV	PRJNA470683	PMID: 29788045	National Center for Emerging and Zoonotic Infectious Diseases- Mycotic Diseases Branch (cdc-ncezid-mdb)
SRR7140075	Colombia	South America	blood	B11805	2016-03-18	IV	PRJNA470683	PMID: 29788045	National Center for Emerging and Zoonotic Infectious Diseases- Mycotic Diseases Branch (cdc-ncezid-mdb)
SRR7140076	Colombia	South America	rectum	B12315	2016-09-01	IV	PRJNA470683	PMID: 29788045	National Center for Emerging and Zoonotic Infectious Diseases- Mycotic Diseases Branch (cdc-ncezid-mdb)
SRR7140077	Colombia	South America	blood	B11802	2016-03-15	IV	PRJNA470683	PMID: 29788045	National Center for Emerging and Zoonotic Infectious Diseases- Mycotic Diseases Branch (cdc-ncezid-mdb)
SRR7140078	Colombia	South America	blood	B11844	2016-07-01	IV	PRJNA470683	PMID: 29788045	National Center for Emerging and Zoonotic Infectious Diseases- Mycotic Diseases Branch (cdc-ncezid-mdb)
SRR7140079	Colombia	South America	bed	B12320	2016-09-01	IV	PRJNA470683	PMID: 29788045	National Center for Emerging and Zoonotic Infectious Diseases- Mycotic Diseases Branch (cdc-ncezid-mdb)
SRR7140080	Colombia	South America	blood	B11807	2016-05-24	IV	PRJNA470683	PMID: 29788045	National Center for Emerging and Zoonotic Infectious Diseases- Mycotic Diseases Branch (cdc-ncezid-mdb)
SRR7140081	Colombia	South America	body cables	B12319	2016-09-01	IV	PRJNA470683	PMID: 29788045	National Center for Emerging and Zoonotic Infectious Diseases- Mycotic Diseases Branch (cdc-ncezid-mdb)
SRR7140082	Colombia	South America	blood	B11789	2015-08-13	IV	PRJNA470683	PMID: 29788045	National Center for Emerging and Zoonotic Infectious Diseases- Mycotic Diseases Branch (cdc-ncezid-mdb)
SRR7507279	United States	North America	urine	C_auris_CA	2017-08-15	I	PRJNA480539	PMID: 31163013	University of California San Francisco/Chan Zuckerberg Biohub
SRR7657927	Australia	Oceania	clinical	FSMC57608	2015	III	PRJNA485022	PMID: 30561310	Murdoch University
SRR10292114	Germany	Europe	blood	NRZ-2015-214	2015	I	PRJNA485145	PMID: 31223105	Bioinformatik, Biozentrum, Uni Wuerzburg
SRR10292311	Germany	Europe	urine	NRZ-2017-288	2017	I	PRJNA485239	PMID: 31223105	Bioinformatik, Biozentrum, Uni Wuerzburg
SRR10277313	Germany	Europe	urine	NRZ-2017-394/1	2017	I	PRJNA485409	PMID: 31223105	University of Wuerzburg
SRR10290272	Germany	Europe	urine	NRZ-2017-394/2	2017	I	PRJNA485414	PMID: 31223105	University of Wuerzburg
SRR10290621	Germany	Europe	swab inguinal region	NRZ-2017-394-3	2017	I	PRJNA485415	PMID: 31223105	University of Wuerzburg
SRR13075213	United States	North America	blood	B11861	2013	I	PRJNA493622	PMID: 30293877	National Center for Emerging and Zoonotic Infectious Diseases- Mycotic Diseases Branch (cdc-ncezid-mdb)
SRR7909129	United States	North America	blood	B12079	2016-10-01	I	PRJNA493622	PMID: 30293877	National Center for Emerging and Zoonotic Infectious Diseases- Mycotic Diseases Branch (cdc-ncezid-mdb)
SRR7909130	United States	North America	axilla	B12879	2017-05-03	I	PRJNA493622	PMID: 30293877	National Center for Emerging and Zoonotic Infectious Diseases- Mycotic Diseases Branch (cdc-ncezid-mdb)
SRR7909131	United States	North America	blood	B12800	2017-03-10	I	PRJNA493622	PMID: 30293877	National Center for Emerging and Zoonotic Infectious Diseases- Mycotic Diseases Branch (cdc-ncezid-mdb)
SRR7909132	United States	North America	axilla/groin	B12600	2017-01-06	I	PRJNA493622	PMID: 30293877	National Center for Emerging and Zoonotic Infectious Diseases- Mycotic Diseases Branch (cdc-ncezid-mdb)
SRR7909133	United States	North America	blood	B12553	2017-02-24	I	PRJNA493622	PMID: 30293877	National Center for Emerging and Zoonotic Infectious Diseases- Mycotic Diseases Branch (cdc-ncezid-mdb)
SRR7909134	United States	North America	blood	B12734	2017-04-02	I	PRJNA493622	PMID: 30293877	National Center for Emerging and Zoonotic Infectious Diseases- Mycotic Diseases Branch (cdc-ncezid-mdb)
SRR7909135	United States	North America	wound foot	B12677	2017-03-08	I	PRJNA493622	PMID: 30293877	National Center for Emerging and Zoonotic Infectious Diseases- Mycotic Diseases Branch (cdc-ncezid-mdb)
SRR7909136	United States	North America	bronchus	B12493	2017-01-23	IV	PRJNA493622	PMID: 30293877	National Center for Emerging and Zoonotic Infectious Diseases- Mycotic Diseases Branch (cdc-ncezid-mdb)
SRR7909137	United States	North America	blood	B11858	2015-07-12	I	PRJNA493622	PMID: 30293877	National Center for Emerging and Zoonotic Infectious Diseases- Mycotic Diseases Branch (cdc-ncezid-mdb)
SRR7909138	United States	North America	feces	B12077	2016-09-07	IV	PRJNA493622	PMID: 30293877	National Center for Emerging and Zoonotic Infectious Diseases- Mycotic Diseases Branch (cdc-ncezid-mdb)
SRR7909139	United States	North America	axilla/groin	B12597	2017-01-06	I	PRJNA493622	PMID: 30293877	National Center for Emerging and Zoonotic Infectious Diseases- Mycotic Diseases Branch (cdc-ncezid-mdb)
SRR7909140	United States	North America	urine	B12898	2017-03-16	I	PRJNA493622	PMID: 30293877	National Center for Emerging and Zoonotic Infectious Diseases- Mycotic Diseases Branch (cdc-ncezid-mdb)
SRR7909141	United States	North America	urine	B11842	2016-07-20	IV	PRJNA493622	PMID: 30293877	National Center for Emerging and Zoonotic Infectious Diseases- Mycotic Diseases Branch (cdc-ncezid-mdb)
SRR7909142	United States	North America	ear	B12082	2016-09-28	II	PRJNA493622	PMID: 30293877	National Center for Emerging and Zoonotic Infectious Diseases- Mycotic Diseases Branch (cdc-ncezid-mdb)
SRR7909143	United States	North America	axilla	B13005	2017-05-17	I	PRJNA493622	PMID: 30293877	National Center for Emerging and Zoonotic Infectious Diseases- Mycotic Diseases Branch (cdc-ncezid-mdb)
SRR7909144	United States	North America	blood	B12359	2016-10-20	I	PRJNA493622	PMID: 30293877	National Center for Emerging and Zoonotic Infectious Diseases- Mycotic Diseases Branch (cdc-ncezid-mdb)
SRR7909145	United States	North America	axilla/groin	B12378	2016-11-30	IV	PRJNA493622	PMID: 30293877	National Center for Emerging and Zoonotic Infectious Diseases- Mycotic Diseases Branch (cdc-ncezid-mdb)
SRR7909146	United States	North America	blood	B12536	2017-01-26	I	PRJNA493622	PMID: 30293877	National Center for Emerging and Zoonotic Infectious Diseases- Mycotic Diseases Branch (cdc-ncezid-mdb)
SRR7909147	United States	North America	blood	B12044	2016-08-20	I	PRJNA493622	PMID: 30293877	National Center for Emerging and Zoonotic Infectious Diseases- Mycotic Diseases Branch (cdc-ncezid-mdb)
SRR7909148	United States	North America	axilla	B12930	2017-05-31	I	PRJNA493622	PMID: 30293877	National Center for Emerging and Zoonotic Infectious Diseases- Mycotic Diseases Branch (cdc-ncezid-mdb)
SRR7909149	United States	North America	axilla	B13001	2017-05-17	I	PRJNA493622	PMID: 30293877	National Center for Emerging and Zoonotic Infectious Diseases- Mycotic Diseases Branch (cdc-ncezid-mdb)
SRR7909150	United States	North America	axilla/groin	B12459	2016-12-21	I	PRJNA493622	PMID: 30293877	National Center for Emerging and Zoonotic Infectious Diseases- Mycotic Diseases Branch (cdc-ncezid-mdb)
SRR7909151	United States	North America	blood	B12036	2016-08-20	IV	PRJNA493622	PMID: 30293877	National Center for Emerging and Zoonotic Infectious Diseases- Mycotic Diseases Branch (cdc-ncezid-mdb)
SRR7909152	United States	North America	axilla	B12877	2017-05-03	I	PRJNA493622	PMID: 30293877	National Center for Emerging and Zoonotic Infectious Diseases- Mycotic Diseases Branch (cdc-ncezid-mdb)
SRR7909153	United States	North America	blood	B12428	2016-12-06	I	PRJNA493622	PMID: 30293877	National Center for Emerging and Zoonotic Infectious Diseases- Mycotic Diseases Branch (cdc-ncezid-mdb)
SRR7909154	United States	North America	nares	B12598	2017-01-06	I	PRJNA493622	PMID: 30293877	National Center for Emerging and Zoonotic Infectious Diseases- Mycotic Diseases Branch (cdc-ncezid-mdb)
SRR7909155	United States	North America	axilla	B13328	2017-05-31	I	PRJNA493622	PMID: 30293877	National Center for Emerging and Zoonotic Infectious Diseases- Mycotic Diseases Branch (cdc-ncezid-mdb)
SRR7909156	United States	North America	nose	B12456	2016-12-23	I	PRJNA493622	PMID: 30293877	National Center for Emerging and Zoonotic Infectious Diseases- Mycotic Diseases Branch (cdc-ncezid-mdb)
SRR7909157	United States	North America	blood	B12078	2016-09-25	I	PRJNA493622	PMID: 30293877	National Center for Emerging and Zoonotic Infectious Diseases- Mycotic Diseases Branch (cdc-ncezid-mdb)
SRR7909158	United States	North America	nares	B12189	2016-10-31	IV	PRJNA493622	PMID: 30293877	National Center for Emerging and Zoonotic Infectious Diseases- Mycotic Diseases Branch (cdc-ncezid-mdb)
SRR7909159	United States	North America	urine	B12446	2016-12-23	I	PRJNA493622	PMID: 30293877	National Center for Emerging and Zoonotic Infectious Diseases- Mycotic Diseases Branch (cdc-ncezid-mdb)
SRR7909160	United States	North America	nares	B12945	2017-04-26	I	PRJNA493622	PMID: 30293877	National Center for Emerging and Zoonotic Infectious Diseases- Mycotic Diseases Branch (cdc-ncezid-mdb)
SRR7909161	United States	North America	blood	B11815	2016-04-11	I	PRJNA493622	PMID: 30293877	National Center for Emerging and Zoonotic Infectious Diseases- Mycotic Diseases Branch (cdc-ncezid-mdb)
SRR7909162	United States	North America	blood	B12045	2013-05-11	I	PRJNA493622	PMID: 30293877	National Center for Emerging and Zoonotic Infectious Diseases- Mycotic Diseases Branch (cdc-ncezid-mdb)
SRR7909163	United States	North America	urine	B12796	2017-04-05	I	PRJNA493622	PMID: 30293877	National Center for Emerging and Zoonotic Infectious Diseases- Mycotic Diseases Branch (cdc-ncezid-mdb)
SRR7909164	United States	North America	axilla	B13006	2017-05-17	I	PRJNA493622	PMID: 30293877	National Center for Emerging and Zoonotic Infectious Diseases- Mycotic Diseases Branch (cdc-ncezid-mdb)
SRR7909165	United States	North America	urine	B12892	2017-04-28	I	PRJNA493622	PMID: 30293877	National Center for Emerging and Zoonotic Infectious Diseases- Mycotic Diseases Branch (cdc-ncezid-mdb)
SRR7909166	United States	North America	abdomen	B12749	2017-04-16	I	PRJNA493622	PMID: 30293877	National Center for Emerging and Zoonotic Infectious Diseases- Mycotic Diseases Branch (cdc-ncezid-mdb)
SRR7909167	United States	North America	groin	B12626	2017-03-14	I	PRJNA493622	PMID: 30293877	National Center for Emerging and Zoonotic Infectious Diseases- Mycotic Diseases Branch (cdc-ncezid-mdb)
SRR7909168	United States	North America	blood	B12360	2016-10-20	I	PRJNA493622	PMID: 30293877	National Center for Emerging and Zoonotic Infectious Diseases- Mycotic Diseases Branch (cdc-ncezid-mdb)
SRR7909169	United States	North America	sputum	B12803	2017-04-01	I	PRJNA493622	PMID: 30293877	National Center for Emerging and Zoonotic Infectious Diseases- Mycotic Diseases Branch (cdc-ncezid-mdb)
SRR7909170	United States	North America	axilla	B12448	2016-12-23	I	PRJNA493622	PMID: 30293877	National Center for Emerging and Zoonotic Infectious Diseases- Mycotic Diseases Branch (cdc-ncezid-mdb)
SRR7909171	United States	North America	axilla/groin	B12797	2017-04-13	I	PRJNA493622	PMID: 30293877	National Center for Emerging and Zoonotic Infectious Diseases- Mycotic Diseases Branch (cdc-ncezid-mdb)
SRR7909172	United States	North America	blood	B12031	2016-08-18	IV	PRJNA493622	PMID: 30293877	National Center for Emerging and Zoonotic Infectious Diseases- Mycotic Diseases Branch (cdc-ncezid-mdb)
SRR7909173	United States	North America	urine	B12596	2017-02-24	I	PRJNA493622	PMID: 30293877	National Center for Emerging and Zoonotic Infectious Diseases- Mycotic Diseases Branch (cdc-ncezid-mdb)
SRR7909174	United States	North America	urine	B12603	2017-01-14	I	PRJNA493622	PMID: 30293877	National Center for Emerging and Zoonotic Infectious Diseases- Mycotic Diseases Branch (cdc-ncezid-mdb)
SRR7909175	United States	North America	urine	B12831	2017-04-18	I	PRJNA493622	PMID: 30293877	National Center for Emerging and Zoonotic Infectious Diseases- Mycotic Diseases Branch (cdc-ncezid-mdb)
SRR7909176	United States	North America	bile	B12423	2016-11-02	I	PRJNA493622	PMID: 30293877	National Center for Emerging and Zoonotic Infectious Diseases- Mycotic Diseases Branch (cdc-ncezid-mdb)
SRR7909177	United States	North America	urine	B12554	2017-02-19	I	PRJNA493622	PMID: 30293877	National Center for Emerging and Zoonotic Infectious Diseases- Mycotic Diseases Branch (cdc-ncezid-mdb)
SRR7909178	United States	North America	blood	B12424	2016-06-07	I	PRJNA493622	PMID: 30293877	National Center for Emerging and Zoonotic Infectious Diseases- Mycotic Diseases Branch (cdc-ncezid-mdb)
SRR7909179	United States	North America	blood	B12033	2016-08-19	IV	PRJNA493622	PMID: 30293877	National Center for Emerging and Zoonotic Infectious Diseases- Mycotic Diseases Branch (cdc-ncezid-mdb)
SRR7909180	United States	North America	blood	B12419	2017-01-04	I	PRJNA493622	PMID: 30293877	National Center for Emerging and Zoonotic Infectious Diseases- Mycotic Diseases Branch (cdc-ncezid-mdb)
SRR7909181	United States	North America	groin	B12929	2017-03-29	I	PRJNA493622	PMID: 30293877	National Center for Emerging and Zoonotic Infectious Diseases- Mycotic Diseases Branch (cdc-ncezid-mdb)
SRR7909182	United States	North America	gt	B12601	2017-01-06	I	PRJNA493622	PMID: 30293877	National Center for Emerging and Zoonotic Infectious Diseases- Mycotic Diseases Branch (cdc-ncezid-mdb)
SRR7909183	United States	North America	blood	B12555	2017-01-19	I	PRJNA493622	PMID: 30293877	National Center for Emerging and Zoonotic Infectious Diseases- Mycotic Diseases Branch (cdc-ncezid-mdb)
SRR7909184	United States	North America	axilla/groin	B12427	2016-12-09	I	PRJNA493622	PMID: 30293877	National Center for Emerging and Zoonotic Infectious Diseases- Mycotic Diseases Branch (cdc-ncezid-mdb)
SRR7909185	United States	North America	ear	B12043	2016-08-04	II	PRJNA493622	PMID: 30293877	National Center for Emerging and Zoonotic Infectious Diseases- Mycotic Diseases Branch (cdc-ncezid-mdb)
SRR7909186	United States	North America	skin	B13551	2017-06-14	I	PRJNA493622	PMID: 30293877	National Center for Emerging and Zoonotic Infectious Diseases- Mycotic Diseases Branch (cdc-ncezid-mdb)
SRR7909187	United States	North America	axilla	B12943	2017-04-19	I	PRJNA493622	PMID: 30293877	National Center for Emerging and Zoonotic Infectious Diseases- Mycotic Diseases Branch (cdc-ncezid-mdb)
SRR7909188	United States	North America	axilla	B13008	2017-05-17	I	PRJNA493622	PMID: 30293877	National Center for Emerging and Zoonotic Infectious Diseases- Mycotic Diseases Branch (cdc-ncezid-mdb)
SRR7909189	United States	North America	blood	B11814	2016-04-11	I	PRJNA493622	PMID: 30293877	National Center for Emerging and Zoonotic Infectious Diseases- Mycotic Diseases Branch (cdc-ncezid-mdb)
SRR7909190	United States	North America	blood	B12700	2017-02-12	I	PRJNA493622	PMID: 30293877	National Center for Emerging and Zoonotic Infectious Diseases- Mycotic Diseases Branch (cdc-ncezid-mdb)
SRR7909191	United States	North America	axilla	B11885	2016-08-08	IV	PRJNA493622	PMID: 30293877	National Center for Emerging and Zoonotic Infectious Diseases- Mycotic Diseases Branch (cdc-ncezid-mdb)
SRR7909192	United States	North America	sputum	B12552	2017-02-17	I	PRJNA493622	PMID: 30293877	National Center for Emerging and Zoonotic Infectious Diseases- Mycotic Diseases Branch (cdc-ncezid-mdb)
SRR7909193	United States	North America	axilla/groin	B12694	2017-03-09	I	PRJNA493622	PMID: 30293877	National Center for Emerging and Zoonotic Infectious Diseases- Mycotic Diseases Branch (cdc-ncezid-mdb)
SRR7909194	United States	North America	axilla/groin	B12486	2017-01-10	I	PRJNA493622	PMID: 30293877	National Center for Emerging and Zoonotic Infectious Diseases- Mycotic Diseases Branch (cdc-ncezid-mdb)
SRR7909195	United States	North America	oropharynx	B12091	2016-10-05	I	PRJNA493622	PMID: 30293877	National Center for Emerging and Zoonotic Infectious Diseases- Mycotic Diseases Branch (cdc-ncezid-mdb)
SRR7909196	United States	North America	rash	B12817	2017-04-05	I	PRJNA493622	PMID: 30293877	National Center for Emerging and Zoonotic Infectious Diseases- Mycotic Diseases Branch (cdc-ncezid-mdb)
SRR7909197	United States	North America	ear	B12092	2016-10-06	I	PRJNA493622	PMID: 30293877	National Center for Emerging and Zoonotic Infectious Diseases- Mycotic Diseases Branch (cdc-ncezid-mdb)
SRR7909198	United States	North America	rectal	B12599	2017-01-06	I	PRJNA493622	PMID: 30293877	National Center for Emerging and Zoonotic Infectious Diseases- Mycotic Diseases Branch (cdc-ncezid-mdb)
SRR7909200	United States	North America	kidney	B12229	2016-11-21	IV	PRJNA493622	PMID: 30293877	National Center for Emerging and Zoonotic Infectious Diseases- Mycotic Diseases Branch (cdc-ncezid-mdb)
SRR7909201	United States	North America	axilla/groin	B12562	2017-02-28	I	PRJNA493622	PMID: 30293877	National Center for Emerging and Zoonotic Infectious Diseases- Mycotic Diseases Branch (cdc-ncezid-mdb)
SRR7909202	United States	North America	groin	B12680	2017-03-17	I	PRJNA493622	PMID: 30293877	National Center for Emerging and Zoonotic Infectious Diseases- Mycotic Diseases Branch (cdc-ncezid-mdb)
SRR7909203	United States	North America	blood	B12041	2016-08-14	I	PRJNA493622	PMID: 30293877	National Center for Emerging and Zoonotic Infectious Diseases- Mycotic Diseases Branch (cdc-ncezid-mdb)
SRR7909204	United States	North America	axilla	B12885	2017-05-03	I	PRJNA493622	PMID: 30293877	National Center for Emerging and Zoonotic Infectious Diseases- Mycotic Diseases Branch (cdc-ncezid-mdb)
SRR7909205	United States	North America	groin	B12699	2017-03-07	I	PRJNA493622	PMID: 30293877	National Center for Emerging and Zoonotic Infectious Diseases- Mycotic Diseases Branch (cdc-ncezid-mdb)
SRR7909206	United States	North America	axilla/groin	B12468	2016-12-15	I	PRJNA493622	PMID: 30293877	National Center for Emerging and Zoonotic Infectious Diseases- Mycotic Diseases Branch (cdc-ncezid-mdb)
SRR7909208	United States	North America	urine	B12975	2017-05-03	I	PRJNA493622	PMID: 30293877	National Center for Emerging and Zoonotic Infectious Diseases- Mycotic Diseases Branch (cdc-ncezid-mdb)
SRR7909209	United States	North America	axilla/groin	B12458	2016-12-21	I	PRJNA493622	PMID: 30293877	National Center for Emerging and Zoonotic Infectious Diseases- Mycotic Diseases Branch (cdc-ncezid-mdb)
SRR7909210	United States	North America	blood	B12490	2016-12-26	I	PRJNA493622	PMID: 30293877	National Center for Emerging and Zoonotic Infectious Diseases- Mycotic Diseases Branch (cdc-ncezid-mdb)
SRR7909211	United States	North America	nares	B12602	2017-01-06	I	PRJNA493622	PMID: 30293877	National Center for Emerging and Zoonotic Infectious Diseases- Mycotic Diseases Branch (cdc-ncezid-mdb)
SRR7909212	United States	North America	nose	B13318	2017-05-30	I	PRJNA493622	PMID: 30293877	National Center for Emerging and Zoonotic Infectious Diseases- Mycotic Diseases Branch (cdc-ncezid-mdb)
SRR7909213	United States	North America	nasal	B12695	2017-03-09	I	PRJNA493622	PMID: 30293877	National Center for Emerging and Zoonotic Infectious Diseases- Mycotic Diseases Branch (cdc-ncezid-mdb)
SRR7909214	United States	North America	foot wound	B12681	2017-03-17	I	PRJNA493622	PMID: 30293877	National Center for Emerging and Zoonotic Infectious Diseases- Mycotic Diseases Branch (cdc-ncezid-mdb)
SRR7909215	United States	North America	ear	B12452	2016-12-23	I	PRJNA493622	PMID: 30293877	National Center for Emerging and Zoonotic Infectious Diseases- Mycotic Diseases Branch (cdc-ncezid-mdb)
SRR7909216	United States	North America	groin	B12356	2016-11-22	I	PRJNA493622	PMID: 30293877	National Center for Emerging and Zoonotic Infectious Diseases- Mycotic Diseases Branch (cdc-ncezid-mdb)
SRR7909217	United States	North America	urine	B12535	2017-01-10	I	PRJNA493622	PMID: 30293877	National Center for Emerging and Zoonotic Infectious Diseases- Mycotic Diseases Branch (cdc-ncezid-mdb)
SRR7909218	United States	North America	toe	B12806	2017-04-05	I	PRJNA493622	PMID: 30293877	National Center for Emerging and Zoonotic Infectious Diseases- Mycotic Diseases Branch (cdc-ncezid-mdb)
SRR7909219	United States	North America	urine	B12852	2017-05-10	I	PRJNA493622	PMID: 30293877	National Center for Emerging and Zoonotic Infectious Diseases- Mycotic Diseases Branch (cdc-ncezid-mdb)
SRR7909220	United States	North America	blood	B11843	2016-05-13	IV	PRJNA493622	PMID: 30293877	National Center for Emerging and Zoonotic Infectious Diseases- Mycotic Diseases Branch (cdc-ncezid-mdb)
SRR7909221	United States	North America	axilla/groin	B12388	2016-09-26	IV	PRJNA493622	PMID: 30293877	National Center for Emerging and Zoonotic Infectious Diseases- Mycotic Diseases Branch (cdc-ncezid-mdb)
SRR7909222	United States	North America	urine	B12663	2017-03-20	I	PRJNA493622	PMID: 30293877	National Center for Emerging and Zoonotic Infectious Diseases- Mycotic Diseases Branch (cdc-ncezid-mdb)
SRR7909223	United States	North America	rectal	B12443	2016-12-23	I	PRJNA493622	PMID: 30293877	National Center for Emerging and Zoonotic Infectious Diseases- Mycotic Diseases Branch (cdc-ncezid-mdb)
SRR7909224	United States	North America	blood	B12668	2017-03-06	I	PRJNA493622	PMID: 30293877	National Center for Emerging and Zoonotic Infectious Diseases- Mycotic Diseases Branch (cdc-ncezid-mdb)
SRR7909225	United States	North America	sputum	B12888	2017-04-05	I	PRJNA493622	PMID: 30293877	National Center for Emerging and Zoonotic Infectious Diseases- Mycotic Diseases Branch (cdc-ncezid-mdb)
SRR7909226	United States	North America	axilla	B12937	2017-04-17	IV	PRJNA493622	PMID: 30293877	National Center for Emerging and Zoonotic Infectious Diseases- Mycotic Diseases Branch (cdc-ncezid-mdb)
SRR7909227	United States	North America	axilla/groin	B12510	2017-01-24	IV	PRJNA493622	PMID: 30293877	National Center for Emerging and Zoonotic Infectious Diseases- Mycotic Diseases Branch (cdc-ncezid-mdb)
SRR7909228	United States	North America	blood	B12030	2016-05-17	IV	PRJNA493622	PMID: 30293877	National Center for Emerging and Zoonotic Infectious Diseases- Mycotic Diseases Branch (cdc-ncezid-mdb)
SRR7909229	United States	North America	axilla	B12887	2017-03-14	I	PRJNA493622	PMID: 30293877	National Center for Emerging and Zoonotic Infectious Diseases- Mycotic Diseases Branch (cdc-ncezid-mdb)
SRR7909230	United States	North America	axilla	B13325	2017-05-31	I	PRJNA493622	PMID: 30293877	National Center for Emerging and Zoonotic Infectious Diseases- Mycotic Diseases Branch (cdc-ncezid-mdb)
SRR7909231	United States	North America	urine	B12432	2016-12-22	I	PRJNA493622	PMID: 30293877	National Center for Emerging and Zoonotic Infectious Diseases- Mycotic Diseases Branch (cdc-ncezid-mdb)
SRR7909232	United States	North America	blood	B12357	2016-11-02	I	PRJNA493622	PMID: 30293877	National Center for Emerging and Zoonotic Infectious Diseases- Mycotic Diseases Branch (cdc-ncezid-mdb)
SRR7909233	United States	North America	bal/bronch wash	B12430	2016-11-29	I	PRJNA493622	PMID: 30293877	National Center for Emerging and Zoonotic Infectious Diseases- Mycotic Diseases Branch (cdc-ncezid-mdb)
SRR7909234	United States	North America	axilla/groin	B12461	2016-12-15	I	PRJNA493622	PMID: 30293877	National Center for Emerging and Zoonotic Infectious Diseases- Mycotic Diseases Branch (cdc-ncezid-mdb)
SRR7909235	United States	North America	nares	B12970	2017-04-26	I	PRJNA493622	PMID: 30293877	National Center for Emerging and Zoonotic Infectious Diseases- Mycotic Diseases Branch (cdc-ncezid-mdb)
SRR7909236	United States	North America	nares	B12969	2017-04-26	I	PRJNA493622	PMID: 30293877	National Center for Emerging and Zoonotic Infectious Diseases- Mycotic Diseases Branch (cdc-ncezid-mdb)
SRR7909237	United States	North America	blood	B12550	2017-01-25	I	PRJNA493622	PMID: 30293877	National Center for Emerging and Zoonotic Infectious Diseases- Mycotic Diseases Branch (cdc-ncezid-mdb)
SRR7909238	United States	North America	nares	B11880	2016-08-08	IV	PRJNA493622	PMID: 30293877	National Center for Emerging and Zoonotic Infectious Diseases- Mycotic Diseases Branch (cdc-ncezid-mdb)
SRR7909239	United States	North America	axilla/groin	B12488	2017-01-03	I	PRJNA493622	PMID: 30293877	National Center for Emerging and Zoonotic Infectious Diseases- Mycotic Diseases Branch (cdc-ncezid-mdb)
SRR7909240	United States	North America	axilla/groin	B12462	2016-12-10	I	PRJNA493622	PMID: 30293877	National Center for Emerging and Zoonotic Infectious Diseases- Mycotic Diseases Branch (cdc-ncezid-mdb)
SRR7909241	United States	North America	axilla	B13323	2017-05-31	I	PRJNA493622	PMID: 30293877	National Center for Emerging and Zoonotic Infectious Diseases- Mycotic Diseases Branch (cdc-ncezid-mdb)
SRR7909242	United States	North America	axilla	B12926	2017-03-16	I	PRJNA493622	PMID: 30293877	National Center for Emerging and Zoonotic Infectious Diseases- Mycotic Diseases Branch (cdc-ncezid-mdb)
SRR7909243	United States	North America	scalp	B12444	2016-12-23	I	PRJNA493622	PMID: 30293877	National Center for Emerging and Zoonotic Infectious Diseases- Mycotic Diseases Branch (cdc-ncezid-mdb)
SRR7909244	United States	North America	axilla	B12558	2017-02-28	I	PRJNA493622	PMID: 30293877	National Center for Emerging and Zoonotic Infectious Diseases- Mycotic Diseases Branch (cdc-ncezid-mdb)
SRR7909245	United States	North America	axilla	B12190	2016-10-31	IV	PRJNA493622	PMID: 30293877	National Center for Emerging and Zoonotic Infectious Diseases- Mycotic Diseases Branch (cdc-ncezid-mdb)
SRR7909246	United States	North America	axilla	B13558	2017-06-14	I	PRJNA493622	PMID: 30293877	National Center for Emerging and Zoonotic Infectious Diseases- Mycotic Diseases Branch (cdc-ncezid-mdb)
SRR7909247	United States	North America	axilla	B12882	2017-05-03	I	PRJNA493622	PMID: 30293877	National Center for Emerging and Zoonotic Infectious Diseases- Mycotic Diseases Branch (cdc-ncezid-mdb)
SRR7909248	United States	North America	blood	B12029	2016-05-13	IV	PRJNA493622	PMID: 30293877	National Center for Emerging and Zoonotic Infectious Diseases- Mycotic Diseases Branch (cdc-ncezid-mdb)
SRR7909249	United States	North America	wound	B13343	2017-06-22	I	PRJNA493622	PMID: 30293877	National Center for Emerging and Zoonotic Infectious Diseases- Mycotic Diseases Branch (cdc-ncezid-mdb)
SRR7909250	United States	North America	vaginal	B11884	2016-08-08	IV	PRJNA493622	PMID: 30293877	National Center for Emerging and Zoonotic Infectious Diseases- Mycotic Diseases Branch (cdc-ncezid-mdb)
SRR7909251	United States	North America	axilla	B12674	2017-03-23	I	PRJNA493622	PMID: 30293877	National Center for Emerging and Zoonotic Infectious Diseases- Mycotic Diseases Branch (cdc-ncezid-mdb)
SRR7909252	United States	North America	back	B12451	2016-12-23	I	PRJNA493622	PMID: 30293877	National Center for Emerging and Zoonotic Infectious Diseases- Mycotic Diseases Branch (cdc-ncezid-mdb)
SRR7909253	United States	North America	axilla	B12560	2017-02-28	I	PRJNA493622	PMID: 30293877	National Center for Emerging and Zoonotic Infectious Diseases- Mycotic Diseases Branch (cdc-ncezid-mdb)
SRR7909255	United States	North America	axilla/groin	B12460	2016-12-15	I	PRJNA493622	PMID: 30293877	National Center for Emerging and Zoonotic Infectious Diseases- Mycotic Diseases Branch (cdc-ncezid-mdb)
SRR7909256	United States	North America	blood	B12028	2016-05-20	IV	PRJNA493622	PMID: 30293877	National Center for Emerging and Zoonotic Infectious Diseases- Mycotic Diseases Branch (cdc-ncezid-mdb)
SRR7909257	United States	North America	axilla/groin/nares pool	B12923	2017-04-19	I	PRJNA493622	PMID: 30293877	National Center for Emerging and Zoonotic Infectious Diseases- Mycotic Diseases Branch (cdc-ncezid-mdb)
SRR7909258	United States	North America	bronchial washings	B12604	2017-01-19	I	PRJNA493622	PMID: 30293877	National Center for Emerging and Zoonotic Infectious Diseases- Mycotic Diseases Branch (cdc-ncezid-mdb)
SRR7909259	United States	North America	jejunal biopsy	B12607	2017-02-17	I	PRJNA493622	PMID: 30293877	National Center for Emerging and Zoonotic Infectious Diseases- Mycotic Diseases Branch (cdc-ncezid-mdb)
SRR7909260	United States	North America	urine	B12691	2017-03-16	I	PRJNA493622	PMID: 30293877	National Center for Emerging and Zoonotic Infectious Diseases- Mycotic Diseases Branch (cdc-ncezid-mdb)
SRR7909261	United States	North America	axilla	B12967	2017-04-26	I	PRJNA493622	PMID: 30293877	National Center for Emerging and Zoonotic Infectious Diseases- Mycotic Diseases Branch (cdc-ncezid-mdb)
SRR7909262	United States	North America	blood	B12351	2016-11-26	I	PRJNA493622	PMID: 30293877	National Center for Emerging and Zoonotic Infectious Diseases- Mycotic Diseases Branch (cdc-ncezid-mdb)
SRR7909263	United States	North America	axilla	B12777	2017-04-19	I	PRJNA493622	PMID: 30293877	National Center for Emerging and Zoonotic Infectious Diseases- Mycotic Diseases Branch (cdc-ncezid-mdb)
SRR7909264	United States	North America	nares	B12673	2017-03-23	I	PRJNA493622	PMID: 30293877	National Center for Emerging and Zoonotic Infectious Diseases- Mycotic Diseases Branch (cdc-ncezid-mdb)
SRR7909265	United States	North America	groin	B12818	2017-04-05	I	PRJNA493622	PMID: 30293877	National Center for Emerging and Zoonotic Infectious Diseases- Mycotic Diseases Branch (cdc-ncezid-mdb)
SRR7909266	United States	North America	bone	B12358	2016-11-04	I	PRJNA493622	PMID: 30293877	National Center for Emerging and Zoonotic Infectious Diseases- Mycotic Diseases Branch (cdc-ncezid-mdb)
SRR7909267	United States	North America	rectal	B12819	2017-04-05	I	PRJNA493622	PMID: 30293877	National Center for Emerging and Zoonotic Infectious Diseases- Mycotic Diseases Branch (cdc-ncezid-mdb)
SRR7909268	United States	North America	axilla	B12862	2017-05-03	I	PRJNA493622	PMID: 30293877	National Center for Emerging and Zoonotic Infectious Diseases- Mycotic Diseases Branch (cdc-ncezid-mdb)
SRR7909269	United States	North America	blood	B12431	2016-12-15	I	PRJNA493622	PMID: 30293877	National Center for Emerging and Zoonotic Infectious Diseases- Mycotic Diseases Branch (cdc-ncezid-mdb)
SRR7909270	United States	North America	bile	B12704	2017-02-22	I	PRJNA493622	PMID: 30293877	National Center for Emerging and Zoonotic Infectious Diseases- Mycotic Diseases Branch (cdc-ncezid-mdb)
SRR7909271	United States	North America	axilla	B13320	2017-05-30	I	PRJNA493622	PMID: 30293877	National Center for Emerging and Zoonotic Infectious Diseases- Mycotic Diseases Branch (cdc-ncezid-mdb)
SRR7909272	United States	North America	catheter	B12669	2017-03-08	I	PRJNA493622	PMID: 30293877	National Center for Emerging and Zoonotic Infectious Diseases- Mycotic Diseases Branch (cdc-ncezid-mdb)
SRR7909273	United States	North America	axilla	B12750	2017-03-22	I	PRJNA493622	PMID: 30293877	National Center for Emerging and Zoonotic Infectious Diseases- Mycotic Diseases Branch (cdc-ncezid-mdb)
SRR7909274	United States	North America	skin rash	B12689	2017-03-20	I	PRJNA493622	PMID: 30293877	National Center for Emerging and Zoonotic Infectious Diseases- Mycotic Diseases Branch (cdc-ncezid-mdb)
SRR7909275	United States	North America	nasal	B12814	2017-04-06	I	PRJNA493622	PMID: 30293877	National Center for Emerging and Zoonotic Infectious Diseases- Mycotic Diseases Branch (cdc-ncezid-mdb)
SRR7909276	United States	North America	urine	B12891	2017-04-28	I	PRJNA493622	PMID: 30293877	National Center for Emerging and Zoonotic Infectious Diseases- Mycotic Diseases Branch (cdc-ncezid-mdb)
SRR7909277	United States	North America	axilla	B12355	2016-11-22	I	PRJNA493622	PMID: 30293877	National Center for Emerging and Zoonotic Infectious Diseases- Mycotic Diseases Branch (cdc-ncezid-mdb)
SRR7909278	United States	North America	axilla	B12936	2017-04-05	I	PRJNA493622	PMID: 30293877	National Center for Emerging and Zoonotic Infectious Diseases- Mycotic Diseases Branch (cdc-ncezid-mdb)
SRR7909279	United States	North America	sputum	B12897	2016-12-31	I	PRJNA493622	PMID: 30293877	National Center for Emerging and Zoonotic Infectious Diseases- Mycotic Diseases Branch (cdc-ncezid-mdb)
SRR7909280	United States	North America	axilla	B12865	2017-05-03	I	PRJNA493622	PMID: 30293877	National Center for Emerging and Zoonotic Infectious Diseases- Mycotic Diseases Branch (cdc-ncezid-mdb)
SRR7909281	United States	North America	axilla/groin	B12457	2016-12-20	I	PRJNA493622	PMID: 30293877	National Center for Emerging and Zoonotic Infectious Diseases- Mycotic Diseases Branch (cdc-ncezid-mdb)
SRR7909282	United States	North America	blood	B12352	2016-11-21	I	PRJNA493622	PMID: 30293877	National Center for Emerging and Zoonotic Infectious Diseases- Mycotic Diseases Branch (cdc-ncezid-mdb)
SRR7909283	United States	North America	nose	B12469	2016-12-15	I	PRJNA493622	PMID: 30293877	National Center for Emerging and Zoonotic Infectious Diseases- Mycotic Diseases Branch (cdc-ncezid-mdb)
SRR7909284	United States	North America	skin	B13613	2017-07-26	I	PRJNA493622	PMID: 30293877	National Center for Emerging and Zoonotic Infectious Diseases- Mycotic Diseases Branch (cdc-ncezid-mdb)
SRR7909285	United States	North America	blood	B12830	2017-04-10	I	PRJNA493622	PMID: 30293877	National Center for Emerging and Zoonotic Infectious Diseases- Mycotic Diseases Branch (cdc-ncezid-mdb)
SRR7909286	United States	North America	rectal	B12690	2017-03-16	I	PRJNA493622	PMID: 30293877	National Center for Emerging and Zoonotic Infectious Diseases- Mycotic Diseases Branch (cdc-ncezid-mdb)
SRR7909287	United States	North America	axilla	B12561	2017-02-28	I	PRJNA493622	PMID: 30293877	National Center for Emerging and Zoonotic Infectious Diseases- Mycotic Diseases Branch (cdc-ncezid-mdb)
SRR7909288	United States	North America	catheter tip	B12042	2016-09-06	I	PRJNA493622	PMID: 30293877	National Center for Emerging and Zoonotic Infectious Diseases- Mycotic Diseases Branch (cdc-ncezid-mdb)
SRR7909289	United States	North America	axilla	B12084	2016-10-05	I	PRJNA493622	PMID: 30293877	National Center for Emerging and Zoonotic Infectious Diseases- Mycotic Diseases Branch (cdc-ncezid-mdb)
SRR7909290	United States	North America	sputum	B12893	2017-04-28	I	PRJNA493622	PMID: 30293877	National Center for Emerging and Zoonotic Infectious Diseases- Mycotic Diseases Branch (cdc-ncezid-mdb)
SRR7909291	United States	North America	axilla	B12746	2017-03-22	I	PRJNA493622	PMID: 30293877	National Center for Emerging and Zoonotic Infectious Diseases- Mycotic Diseases Branch (cdc-ncezid-mdb)
SRR7909292	United States	North America	axilla	B12775	2017-04-19	I	PRJNA493622	PMID: 30293877	National Center for Emerging and Zoonotic Infectious Diseases- Mycotic Diseases Branch (cdc-ncezid-mdb)
SRR7909293	United States	North America	axilla	B12874	2017-05-03	I	PRJNA493622	PMID: 30293877	National Center for Emerging and Zoonotic Infectious Diseases- Mycotic Diseases Branch (cdc-ncezid-mdb)
SRR7909294	United States	North America	axilla/groin	B12380	2016-11-30	IV	PRJNA493622	PMID: 30293877	National Center for Emerging and Zoonotic Infectious Diseases- Mycotic Diseases Branch (cdc-ncezid-mdb)
SRR7909295	United States	North America	groin	B12591	2017-03-07	I	PRJNA493622	PMID: 30293877	National Center for Emerging and Zoonotic Infectious Diseases- Mycotic Diseases Branch (cdc-ncezid-mdb)
SRR7909296	United States	North America	axilla	B12565	2017-02-28	I	PRJNA493622	PMID: 30293877	National Center for Emerging and Zoonotic Infectious Diseases- Mycotic Diseases Branch (cdc-ncezid-mdb)
SRR7909297	United States	North America	axilla/groin	B12467	2016-12-15	I	PRJNA493622	PMID: 30293877	National Center for Emerging and Zoonotic Infectious Diseases- Mycotic Diseases Branch (cdc-ncezid-mdb)
SRR7909298	United States	North America	blood	B13281	2016-08-14	I	PRJNA493622	PMID: 30293877	National Center for Emerging and Zoonotic Infectious Diseases- Mycotic Diseases Branch (cdc-ncezid-mdb)
SRR7909299	United States	North America	abdomen	B12089	2016-10-18	I	PRJNA493622	PMID: 30293877	National Center for Emerging and Zoonotic Infectious Diseases- Mycotic Diseases Branch (cdc-ncezid-mdb)
SRR7909300	United States	North America	urine	B12450	2016-12-23	I	PRJNA493622	PMID: 30293877	National Center for Emerging and Zoonotic Infectious Diseases- Mycotic Diseases Branch (cdc-ncezid-mdb)
SRR7909301	United States	North America	axilla	B12563	2017-02-28	I	PRJNA493622	PMID: 30293877	National Center for Emerging and Zoonotic Infectious Diseases- Mycotic Diseases Branch (cdc-ncezid-mdb)
SRR7909302	United States	North America	blood	B12489	2016-12-29	I	PRJNA493622	PMID: 30293877	National Center for Emerging and Zoonotic Infectious Diseases- Mycotic Diseases Branch (cdc-ncezid-mdb)
SRR7909303	United States	North America	axilla	B12661	2017-03-17	I	PRJNA493622	PMID: 30293877	National Center for Emerging and Zoonotic Infectious Diseases- Mycotic Diseases Branch (cdc-ncezid-mdb)
SRR7909304	United States	North America	axilla	B12747	2017-03-22	I	PRJNA493622	PMID: 30293877	National Center for Emerging and Zoonotic Infectious Diseases- Mycotic Diseases Branch (cdc-ncezid-mdb)
SRR7909305	United States	North America	nose	B12040	2016-08-26	II	PRJNA493622	PMID: 30293877	National Center for Emerging and Zoonotic Infectious Diseases- Mycotic Diseases Branch (cdc-ncezid-mdb)
SRR7909306	United States	North America	axilla	B13002	2017-05-17	I	PRJNA493622	PMID: 30293877	National Center for Emerging and Zoonotic Infectious Diseases- Mycotic Diseases Branch (cdc-ncezid-mdb)
SRR7909307	United States	North America	groin	B12090	2016-10-06	I	PRJNA493622	PMID: 30293877	National Center for Emerging and Zoonotic Infectious Diseases- Mycotic Diseases Branch (cdc-ncezid-mdb)
SRR7909308	United States	North America	axilla	B12776	2017-04-19	I	PRJNA493622	PMID: 30293877	National Center for Emerging and Zoonotic Infectious Diseases- Mycotic Diseases Branch (cdc-ncezid-mdb)
SRR7909309	United States	North America	nares	B11882	2016-08-08	IV	PRJNA493622	PMID: 30293877	National Center for Emerging and Zoonotic Infectious Diseases- Mycotic Diseases Branch (cdc-ncezid-mdb)
SRR7909310	United States	North America	abdominal fluid	B12801	2017-03-17	I	PRJNA493622	PMID: 30293877	National Center for Emerging and Zoonotic Infectious Diseases- Mycotic Diseases Branch (cdc-ncezid-mdb)
SRR7909311	United States	North America	axilla	B13000	2017-05-17	I	PRJNA493622	PMID: 30293877	National Center for Emerging and Zoonotic Infectious Diseases- Mycotic Diseases Branch (cdc-ncezid-mdb)
SRR7909312	United States	North America	skin	B13552	2017-06-14	I	PRJNA493622	PMID: 30293877	National Center for Emerging and Zoonotic Infectious Diseases- Mycotic Diseases Branch (cdc-ncezid-mdb)
SRR7909313	United States	North America	groin	B12824	2017-03-20	I	PRJNA493622	PMID: 30293877	National Center for Emerging and Zoonotic Infectious Diseases- Mycotic Diseases Branch (cdc-ncezid-mdb)
SRR7909314	United States	North America	blood	B11811	2016-04-11	I	PRJNA493622	PMID: 30293877	National Center for Emerging and Zoonotic Infectious Diseases- Mycotic Diseases Branch (cdc-ncezid-mdb)
SRR7909315	United States	North America	axilla	B12579	2017-03-08	IV	PRJNA493622	PMID: 30293877	National Center for Emerging and Zoonotic Infectious Diseases- Mycotic Diseases Branch (cdc-ncezid-mdb)
SRR7909316	United States	North America	tissue	B12833	2017-04-04	I	PRJNA493622	PMID: 30293877	National Center for Emerging and Zoonotic Infectious Diseases- Mycotic Diseases Branch (cdc-ncezid-mdb)
SRR7909317	United States	North America	bronchial washings	B12606	2017-01-12	I	PRJNA493622	PMID: 30293877	National Center for Emerging and Zoonotic Infectious Diseases- Mycotic Diseases Branch (cdc-ncezid-mdb)
SRR7909318	United States	North America	axilla	B13004	2017-05-17	I	PRJNA493622	PMID: 30293877	National Center for Emerging and Zoonotic Infectious Diseases- Mycotic Diseases Branch (cdc-ncezid-mdb)
SRR7909319	United States	North America	urine	B12449	2016-12-23	I	PRJNA493622	PMID: 30293877	National Center for Emerging and Zoonotic Infectious Diseases- Mycotic Diseases Branch (cdc-ncezid-mdb)
SRR7909320	United States	North America	groin	B12441	2016-12-23	I	PRJNA493622	PMID: 30293877	National Center for Emerging and Zoonotic Infectious Diseases- Mycotic Diseases Branch (cdc-ncezid-mdb)
SRR7909321	United States	North America	axilla	B12576	2017-02-28	I	PRJNA493622	PMID: 30293877	National Center for Emerging and Zoonotic Infectious Diseases- Mycotic Diseases Branch (cdc-ncezid-mdb)
SRR7909322	United States	North America	urine	B12832	2017-03-25	I	PRJNA493622	PMID: 30293877	National Center for Emerging and Zoonotic Infectious Diseases- Mycotic Diseases Branch (cdc-ncezid-mdb)
SRR7909323	United States	North America	nose	B12083	2016-10-05	I	PRJNA493622	PMID: 30293877	National Center for Emerging and Zoonotic Infectious Diseases- Mycotic Diseases Branch (cdc-ncezid-mdb)
SRR7909324	United States	North America	skin rash	B12696	2017-03-09	I	PRJNA493622	PMID: 30293877	National Center for Emerging and Zoonotic Infectious Diseases- Mycotic Diseases Branch (cdc-ncezid-mdb)
SRR7909325	United States	North America	leg	B12453	2016-12-23	I	PRJNA493622	PMID: 30293877	National Center for Emerging and Zoonotic Infectious Diseases- Mycotic Diseases Branch (cdc-ncezid-mdb)
SRR7909326	United States	North America	urine	B12549	2016-12-31	I	PRJNA493622	PMID: 30293877	National Center for Emerging and Zoonotic Infectious Diseases- Mycotic Diseases Branch (cdc-ncezid-mdb)
SRR7909327	United States	North America	nares	B12686	2017-03-08	I	PRJNA493622	PMID: 30293877	National Center for Emerging and Zoonotic Infectious Diseases- Mycotic Diseases Branch (cdc-ncezid-mdb)
SRR7909328	United States	North America	wound	B12795	2017-03-17	I	PRJNA493622	PMID: 30293877	National Center for Emerging and Zoonotic Infectious Diseases- Mycotic Diseases Branch (cdc-ncezid-mdb)
SRR7909330	United States	North America	urine	B12433	2016-12-21	I	PRJNA493622	PMID: 30293877	National Center for Emerging and Zoonotic Infectious Diseases- Mycotic Diseases Branch (cdc-ncezid-mdb)
SRR7909331	United States	North America	axilla	B13322	2017-05-31	I	PRJNA493622	PMID: 30293877	National Center for Emerging and Zoonotic Infectious Diseases- Mycotic Diseases Branch (cdc-ncezid-mdb)
SRR7909332	United States	North America	axilla	B12931	2017-04-05	I	PRJNA493622	PMID: 30293877	National Center for Emerging and Zoonotic Infectious Diseases- Mycotic Diseases Branch (cdc-ncezid-mdb)
SRR7909333	United States	North America	skin swab	B12894	2017-03-29	I	PRJNA493622	PMID: 30293877	National Center for Emerging and Zoonotic Infectious Diseases- Mycotic Diseases Branch (cdc-ncezid-mdb)
SRR7909334	United States	North America	axilla	B12881	2017-05-03	I	PRJNA493622	PMID: 30293877	National Center for Emerging and Zoonotic Infectious Diseases- Mycotic Diseases Branch (cdc-ncezid-mdb)
SRR7909335	United States	North America	blood	B12035	2016-08-18	IV	PRJNA493622	PMID: 30293877	National Center for Emerging and Zoonotic Infectious Diseases- Mycotic Diseases Branch (cdc-ncezid-mdb)
SRR7909336	United States	North America	axilla	B12748	2017-04-11	I	PRJNA493622	PMID: 30293877	National Center for Emerging and Zoonotic Infectious Diseases- Mycotic Diseases Branch (cdc-ncezid-mdb)
SRR7909337	United States	North America	blood	B12608	2017-02-19	I	PRJNA493622	PMID: 30293877	National Center for Emerging and Zoonotic Infectious Diseases- Mycotic Diseases Branch (cdc-ncezid-mdb)
SRR7909338	United States	North America	leg	B12454	2016-12-23	I	PRJNA493622	PMID: 30293877	National Center for Emerging and Zoonotic Infectious Diseases- Mycotic Diseases Branch (cdc-ncezid-mdb)
SRR7909339	United States	North America	blood	B12807	2017-03-27	I	PRJNA493622	PMID: 30293877	National Center for Emerging and Zoonotic Infectious Diseases- Mycotic Diseases Branch (cdc-ncezid-mdb)
SRR7909340	United States	North America	urine	B12735	2017-04-13	I	PRJNA493622	PMID: 30293877	National Center for Emerging and Zoonotic Infectious Diseases- Mycotic Diseases Branch (cdc-ncezid-mdb)
SRR7909341	United States	North America	axilla	B12085	2016-10-05	I	PRJNA493622	PMID: 30293877	National Center for Emerging and Zoonotic Infectious Diseases- Mycotic Diseases Branch (cdc-ncezid-mdb)
SRR7909342	United States	North America	blood	B12835	2017-03-06	I	PRJNA493622	PMID: 30293877	National Center for Emerging and Zoonotic Infectious Diseases- Mycotic Diseases Branch (cdc-ncezid-mdb)
SRR7909343	United States	North America	bone	B12429	2016-11-04	I	PRJNA493622	PMID: 30293877	National Center for Emerging and Zoonotic Infectious Diseases- Mycotic Diseases Branch (cdc-ncezid-mdb)
SRR7909344	United States	North America	axilla	B13329	2017-05-31	I	PRJNA493622	PMID: 30293877	National Center for Emerging and Zoonotic Infectious Diseases- Mycotic Diseases Branch (cdc-ncezid-mdb)
SRR7909345	United States	North America	axilla	B13009	2017-05-17	I	PRJNA493622	PMID: 30293877	National Center for Emerging and Zoonotic Infectious Diseases- Mycotic Diseases Branch (cdc-ncezid-mdb)
SRR7909346	United States	North America	urine	B13696	2017-08-13	I	PRJNA493622	PMID: 30293877	National Center for Emerging and Zoonotic Infectious Diseases- Mycotic Diseases Branch (cdc-ncezid-mdb)
SRR7909347	United States	North America	axilla/groin	B12465	2016-12-21	I	PRJNA493622	PMID: 30293877	National Center for Emerging and Zoonotic Infectious Diseases- Mycotic Diseases Branch (cdc-ncezid-mdb)
SRR7909348	United States	North America	axilla	B12564	2017-02-28	I	PRJNA493622	PMID: 30293877	National Center for Emerging and Zoonotic Infectious Diseases- Mycotic Diseases Branch (cdc-ncezid-mdb)
SRR7909349	United States	North America	axilla	B12927	2017-03-16	I	PRJNA493622	PMID: 30293877	National Center for Emerging and Zoonotic Infectious Diseases- Mycotic Diseases Branch (cdc-ncezid-mdb)
SRR7909350	United States	North America	wound	B12354	2016-11-22	I	PRJNA493622	PMID: 30293877	National Center for Emerging and Zoonotic Infectious Diseases- Mycotic Diseases Branch (cdc-ncezid-mdb)
SRR7909351	United States	North America	rectal	B12813	2017-03-08	I	PRJNA493622	PMID: 30293877	National Center for Emerging and Zoonotic Infectious Diseases- Mycotic Diseases Branch (cdc-ncezid-mdb)
SRR7909352	United States	North America	nose	B12445	2016-12-23	I	PRJNA493622	PMID: 30293877	National Center for Emerging and Zoonotic Infectious Diseases- Mycotic Diseases Branch (cdc-ncezid-mdb)
SRR7909353	United States	North America	axilla	B13010	2017-05-17	I	PRJNA493622	PMID: 30293877	National Center for Emerging and Zoonotic Infectious Diseases- Mycotic Diseases Branch (cdc-ncezid-mdb)
SRR7909354	United States	North America	axilla/groin	B12808	2017-04-06	I	PRJNA493622	PMID: 30293877	National Center for Emerging and Zoonotic Infectious Diseases- Mycotic Diseases Branch (cdc-ncezid-mdb)
SRR7909355	United States	North America	blood	B12422	2016-11-02	I	PRJNA493622	PMID: 30293877	National Center for Emerging and Zoonotic Infectious Diseases- Mycotic Diseases Branch (cdc-ncezid-mdb)
SRR7909356	United States	North America	ear	B12081	2016-09-28	II	PRJNA493622	PMID: 30293877	National Center for Emerging and Zoonotic Infectious Diseases- Mycotic Diseases Branch (cdc-ncezid-mdb)
SRR7909357	United States	North America	axilla	B12938	2017-04-17	IV	PRJNA493622	PMID: 30293877	National Center for Emerging and Zoonotic Infectious Diseases- Mycotic Diseases Branch (cdc-ncezid-mdb)
SRR7909358	United States	North America	aspirate	B12605	2017-01-26	I	PRJNA493622	PMID: 30293877	National Center for Emerging and Zoonotic Infectious Diseases- Mycotic Diseases Branch (cdc-ncezid-mdb)
SRR7909359	United States	North America	arm	B12631	2017-03-17	III	PRJNA493622	PMID: 30293877	National Center for Emerging and Zoonotic Infectious Diseases- Mycotic Diseases Branch (cdc-ncezid-mdb)
SRR7909360	United States	North America	blood	B11812	2016-04-11	I	PRJNA493622	PMID: 30293877	National Center for Emerging and Zoonotic Infectious Diseases- Mycotic Diseases Branch (cdc-ncezid-mdb)
SRR7909361	United States	North America	axilla	B12753	2017-03-22	I	PRJNA493622	PMID: 30293877	National Center for Emerging and Zoonotic Infectious Diseases- Mycotic Diseases Branch (cdc-ncezid-mdb)
SRR7909362	United States	North America	axilla/groin	B12487	2017-01-10	I	PRJNA493622	PMID: 30293877	National Center for Emerging and Zoonotic Infectious Diseases- Mycotic Diseases Branch (cdc-ncezid-mdb)
SRR7909363	United States	North America	rectal	B12692	2017-03-20	I	PRJNA493622	PMID: 30293877	National Center for Emerging and Zoonotic Infectious Diseases- Mycotic Diseases Branch (cdc-ncezid-mdb)
SRR7909364	United States	North America	axilla	B12752	2017-03-22	I	PRJNA493622	PMID: 30293877	National Center for Emerging and Zoonotic Infectious Diseases- Mycotic Diseases Branch (cdc-ncezid-mdb)
SRR7909365	United States	North America	axilla	B12864	2017-05-03	I	PRJNA493622	PMID: 30293877	National Center for Emerging and Zoonotic Infectious Diseases- Mycotic Diseases Branch (cdc-ncezid-mdb)
SRR7909366	United States	North America	axilla/groin	B12046	2016-09-26	IV	PRJNA493622	PMID: 30293877	National Center for Emerging and Zoonotic Infectious Diseases- Mycotic Diseases Branch (cdc-ncezid-mdb)
SRR7909367	United States	North America	axilla	B12886	2017-04-26	I	PRJNA493622	PMID: 30293877	National Center for Emerging and Zoonotic Infectious Diseases- Mycotic Diseases Branch (cdc-ncezid-mdb)
SRR7909368	United States	North America	axilla	B12883	2017-05-03	I	PRJNA493622	PMID: 30293877	National Center for Emerging and Zoonotic Infectious Diseases- Mycotic Diseases Branch (cdc-ncezid-mdb)
SRR7909369	United States	North America	sacral ulcer	B12609	2017-01-06	I	PRJNA493622	PMID: 30293877	National Center for Emerging and Zoonotic Infectious Diseases- Mycotic Diseases Branch (cdc-ncezid-mdb)
SRR7909370	United States	North America	urine	B12812	2017-03-08	I	PRJNA493622	PMID: 30293877	National Center for Emerging and Zoonotic Infectious Diseases- Mycotic Diseases Branch (cdc-ncezid-mdb)
SRR7909371	United States	North America	blood	B12531	2017-01-28	I	PRJNA493622	PMID: 30293877	National Center for Emerging and Zoonotic Infectious Diseases- Mycotic Diseases Branch (cdc-ncezid-mdb)
SRR7909372	United States	North America	axilla	B12577	2017-02-28	I	PRJNA493622	PMID: 30293877	National Center for Emerging and Zoonotic Infectious Diseases- Mycotic Diseases Branch (cdc-ncezid-mdb)
SRR7909373	United States	North America	axilla	B12442	2016-12-23	I	PRJNA493622	PMID: 30293877	National Center for Emerging and Zoonotic Infectious Diseases- Mycotic Diseases Branch (cdc-ncezid-mdb)
SRR7909374	United States	North America	blood	B11810	2016-04-11	I	PRJNA493622	PMID: 30293877	National Center for Emerging and Zoonotic Infectious Diseases- Mycotic Diseases Branch (cdc-ncezid-mdb)
SRR7909375	United States	North America	groin	B13319	2017-05-30	I	PRJNA493622	PMID: 30293877	National Center for Emerging and Zoonotic Infectious Diseases- Mycotic Diseases Branch (cdc-ncezid-mdb)
SRR7909376	United States	North America	axilla	B13326	2017-05-31	I	PRJNA493622	PMID: 30293877	National Center for Emerging and Zoonotic Infectious Diseases- Mycotic Diseases Branch (cdc-ncezid-mdb)
SRR7909377	United States	North America	axilla	B12971	2017-05-17	I	PRJNA493622	PMID: 30293877	National Center for Emerging and Zoonotic Infectious Diseases- Mycotic Diseases Branch (cdc-ncezid-mdb)
SRR7909378	United States	North America	groin	B12730	2017-04-12	I	PRJNA493622	PMID: 30293877	National Center for Emerging and Zoonotic Infectious Diseases- Mycotic Diseases Branch (cdc-ncezid-mdb)
SRR7909379	United States	North America	blood	B12837	2017-04-13	I	PRJNA493622	PMID: 30293877	National Center for Emerging and Zoonotic Infectious Diseases- Mycotic Diseases Branch (cdc-ncezid-mdb)
SRR7909380	United States	North America	axilla	B13557	2017-06-14	I	PRJNA493622	PMID: 30293877	National Center for Emerging and Zoonotic Infectious Diseases- Mycotic Diseases Branch (cdc-ncezid-mdb)
SRR7909381	United States	North America	skin swab	B12889	2017-05-03	I	PRJNA493622	PMID: 30293877	National Center for Emerging and Zoonotic Infectious Diseases- Mycotic Diseases Branch (cdc-ncezid-mdb)
SRR7909382	United States	North America	nares	B12799	2017-04-13	I	PRJNA493622	PMID: 30293877	National Center for Emerging and Zoonotic Infectious Diseases- Mycotic Diseases Branch (cdc-ncezid-mdb)
SRR7909383	United States	North America	urine	B12671	2017-03-06	I	PRJNA493622	PMID: 30293877	National Center for Emerging and Zoonotic Infectious Diseases- Mycotic Diseases Branch (cdc-ncezid-mdb)
SRR7909384	United States	North America	axilla	B12811	2017-03-07	I	PRJNA493622	PMID: 30293877	National Center for Emerging and Zoonotic Infectious Diseases- Mycotic Diseases Branch (cdc-ncezid-mdb)
SRR7909385	United States	North America	rectal	B12825	2017-03-20	I	PRJNA493622	PMID: 30293877	National Center for Emerging and Zoonotic Infectious Diseases- Mycotic Diseases Branch (cdc-ncezid-mdb)
SRR7909386	United States	North America	nares	B12999	2017-05-18	I	PRJNA493622	PMID: 30293877	National Center for Emerging and Zoonotic Infectious Diseases- Mycotic Diseases Branch (cdc-ncezid-mdb)
SRR7909387	United States	North America	blood	B12032	2016-08-23	IV	PRJNA493622	PMID: 30293877	National Center for Emerging and Zoonotic Infectious Diseases- Mycotic Diseases Branch (cdc-ncezid-mdb)
SRR7909388	United States	North America	blood	B12034	2016-08-21	IV	PRJNA493622	PMID: 30293877	National Center for Emerging and Zoonotic Infectious Diseases- Mycotic Diseases Branch (cdc-ncezid-mdb)
SRR7909389	United States	North America	axilla	B12934	2017-04-05	I	PRJNA493622	PMID: 30293877	National Center for Emerging and Zoonotic Infectious Diseases- Mycotic Diseases Branch (cdc-ncezid-mdb)
SRR7909390	United States	North America	urine	B12693	2017-03-23	I	PRJNA493622	PMID: 30293877	National Center for Emerging and Zoonotic Infectious Diseases- Mycotic Diseases Branch (cdc-ncezid-mdb)
SRR7909391	United States	North America	rectal	B11883	2016-08-08	IV	PRJNA493622	PMID: 30293877	National Center for Emerging and Zoonotic Infectious Diseases- Mycotic Diseases Branch (cdc-ncezid-mdb)
SRR7909392	United States	North America	skin swab	B12895	2017-05-03	I	PRJNA493622	PMID: 30293877	National Center for Emerging and Zoonotic Infectious Diseases- Mycotic Diseases Branch (cdc-ncezid-mdb)
SRR7909393	United States	North America	urine	B12666	2017-03-01	I	PRJNA493622	PMID: 30293877	National Center for Emerging and Zoonotic Infectious Diseases- Mycotic Diseases Branch (cdc-ncezid-mdb)
SRR7909394	United States	North America	wound	B13520	2017-07-13	I	PRJNA493622	PMID: 30293877	National Center for Emerging and Zoonotic Infectious Diseases- Mycotic Diseases Branch (cdc-ncezid-mdb)
SRR7909395	United States	North America	sputum	B12455	2016-12-23	I	PRJNA493622	PMID: 30293877	National Center for Emerging and Zoonotic Infectious Diseases- Mycotic Diseases Branch (cdc-ncezid-mdb)
SRR7909396	United States	North America	bal/bronch wash	B12491	2017-01-06	I	PRJNA493622	PMID: 30293877	National Center for Emerging and Zoonotic Infectious Diseases- Mycotic Diseases Branch (cdc-ncezid-mdb)
SRR7909397	United States	North America	axilla	B12751	2017-03-22	I	PRJNA493622	PMID: 30293877	National Center for Emerging and Zoonotic Infectious Diseases- Mycotic Diseases Branch (cdc-ncezid-mdb)
SRR7909398	United States	North America	blood	B11878	2016-04-11	I	PRJNA493622	PMID: 30293877	National Center for Emerging and Zoonotic Infectious Diseases- Mycotic Diseases Branch (cdc-ncezid-mdb)
SRR7909399	United States	North America	blood	B12551	2017-02-21	I	PRJNA493622	PMID: 30293877	National Center for Emerging and Zoonotic Infectious Diseases- Mycotic Diseases Branch (cdc-ncezid-mdb)
SRR7909400	United States	North America	blood	B12548	2017-02-24	I	PRJNA493622	PMID: 30293877	National Center for Emerging and Zoonotic Infectious Diseases- Mycotic Diseases Branch (cdc-ncezid-mdb)
SRR7909401	United States	North America	urine	B12804	2017-03-23	I	PRJNA493622	PMID: 30293877	National Center for Emerging and Zoonotic Infectious Diseases- Mycotic Diseases Branch (cdc-ncezid-mdb)
SRR7909402	United States	North America	nares	B12683	2017-03-07	I	PRJNA493622	PMID: 30293877	National Center for Emerging and Zoonotic Infectious Diseases- Mycotic Diseases Branch (cdc-ncezid-mdb)
SRR7909403	United States	North America	axilla	B12942	2017-04-19	I	PRJNA493622	PMID: 30293877	National Center for Emerging and Zoonotic Infectious Diseases- Mycotic Diseases Branch (cdc-ncezid-mdb)
SRR7909404	United States	North America	skin	B12434	2016-12-12	I	PRJNA493622	PMID: 30293877	National Center for Emerging and Zoonotic Infectious Diseases- Mycotic Diseases Branch (cdc-ncezid-mdb)
SRR7909405	United States	North America	urine	B12406	2016-12-28	IV	PRJNA493622	PMID: 30293877	National Center for Emerging and Zoonotic Infectious Diseases- Mycotic Diseases Branch (cdc-ncezid-mdb)
SRR7909406	United States	North America	swab	B12890	2017-05-31	I	PRJNA493622	PMID: 30293877	National Center for Emerging and Zoonotic Infectious Diseases- Mycotic Diseases Branch (cdc-ncezid-mdb)
SRR7909407	United States	North America	groin	B11886	2016-08-08	IV	PRJNA493622	PMID: 30293877	National Center for Emerging and Zoonotic Infectious Diseases- Mycotic Diseases Branch (cdc-ncezid-mdb)
SRR7909408	United States	North America	urine	B13519	2017-07-16	I	PRJNA493622	PMID: 30293877	National Center for Emerging and Zoonotic Infectious Diseases- Mycotic Diseases Branch (cdc-ncezid-mdb)
SRR7909409	United States	North America	groin	B12688	2017-03-20	I	PRJNA493622	PMID: 30293877	National Center for Emerging and Zoonotic Infectious Diseases- Mycotic Diseases Branch (cdc-ncezid-mdb)
SRR7909410	United States	North America	nares	B12660	2017-03-17	I	PRJNA493622	PMID: 30293877	National Center for Emerging and Zoonotic Infectious Diseases- Mycotic Diseases Branch (cdc-ncezid-mdb)
SRR7909411	United States	North America	axilla	B13327	2017-05-31	I	PRJNA493622	PMID: 30293877	National Center for Emerging and Zoonotic Infectious Diseases- Mycotic Diseases Branch (cdc-ncezid-mdb)
SRR7909412	United States	North America	blood	B12537	2017-01-17	I	PRJNA493622	PMID: 30293877	National Center for Emerging and Zoonotic Infectious Diseases- Mycotic Diseases Branch (cdc-ncezid-mdb)
SRR7909413	United States	North America	nose	B12466	2016-12-14	I	PRJNA493622	PMID: 30293877	National Center for Emerging and Zoonotic Infectious Diseases- Mycotic Diseases Branch (cdc-ncezid-mdb)
SRR7909414	United States	North America	urine	B12847	2017-05-04	IV	PRJNA493622	PMID: 30293877	National Center for Emerging and Zoonotic Infectious Diseases- Mycotic Diseases Branch (cdc-ncezid-mdb)
SRR7909415	United States	North America	blood	B11813	2016-04-11	I	PRJNA493622	PMID: 30293877	National Center for Emerging and Zoonotic Infectious Diseases- Mycotic Diseases Branch (cdc-ncezid-mdb)
SRR7909416	United States	North America	respiratory	B12447	2016-12-23	I	PRJNA493622	PMID: 30293877	National Center for Emerging and Zoonotic Infectious Diseases- Mycotic Diseases Branch (cdc-ncezid-mdb)
SRR7909417	United States	North America	axilla	B12687	2017-03-08	I	PRJNA493622	PMID: 30293877	National Center for Emerging and Zoonotic Infectious Diseases- Mycotic Diseases Branch (cdc-ncezid-mdb)
SRR7909418	United States	North America	groin	B12679	2017-03-08	I	PRJNA493622	PMID: 30293877	National Center for Emerging and Zoonotic Infectious Diseases- Mycotic Diseases Branch (cdc-ncezid-mdb)
SRR7909419	United States	North America	axilla	B13330	2017-05-31	I	PRJNA493622	PMID: 30293877	National Center for Emerging and Zoonotic Infectious Diseases- Mycotic Diseases Branch (cdc-ncezid-mdb)
SRR7909420	United States	North America	urine	B12779	2017-04-27	I	PRJNA493622	PMID: 30293877	National Center for Emerging and Zoonotic Infectious Diseases- Mycotic Diseases Branch (cdc-ncezid-mdb)
SRR7909422	United States	North America	blood	B12622	2017-03-14	I	PRJNA493622	PMID: 30293877	National Center for Emerging and Zoonotic Infectious Diseases- Mycotic Diseases Branch (cdc-ncezid-mdb)
SRR9645762	South Korea	Asia	auditory canal	B11809	2004-01-15	II	PRJNA493622	PMID: 30293877	National Center for Emerging and Zoonotic Infectious Diseases- Mycotic Diseases Branch (cdc-ncezid-mdb)
SRR7909199	United States	North America	urine	Cauris_United States_B12672	2017-03-19	I	PRJNA493622	PMID: 30293877	National Center for Emerging and Zoonotic Infectious Diseases- Mycotic Diseases Branch (cdc-ncezid-mdb)
SRR7909207	United States	North America	axilla	Cauris_United States_B12665	2017-03-20	I	PRJNA493622	PMID: 30293877	National Center for Emerging and Zoonotic Infectious Diseases- Mycotic Diseases Branch (cdc-ncezid-mdb)
SRR7909254	United States	North America	respiratory	Cauris_United States_B12664	2017-03-20	I	PRJNA493622	PMID: 30293877	National Center for Emerging and Zoonotic Infectious Diseases- Mycotic Diseases Branch (cdc-ncezid-mdb)
SRR7909329	United States	North America	axilla	Cauris_United States_B12093	2016-10-06	I	PRJNA493622	PMID: 30293877	National Center for Emerging and Zoonotic Infectious Diseases- Mycotic Diseases Branch (cdc-ncezid-mdb)
SRR7909421	United States	North America	blood	Cauris_United States_B12667	2017-03-01	I	PRJNA493622	PMID: 30293877	National Center for Emerging and Zoonotic Infectious Diseases- Mycotic Diseases Branch (cdc-ncezid-mdb)
SRR9201318	Russia	Europe	blood	RCPF-1821	2017-10-27	I	PRJNA514082	PMID: 31290551	North-Western State Medical University
SRR10102334	Singapore	Asia	ear	ca07	2018	II	PRJNA540907	PMID: 31600556	Singapore General Hospital
SRR10102335	Singapore	Asia	scrotal wound	ca06	2018	I	PRJNA540907	PMID: 31600556	Singapore General Hospital
SRR10102337	Singapore	Asia	blood	ca04	2017	I	PRJNA540907	PMID: 31600556	Singapore General Hospital
SRR10102338	Singapore	Asia	blood	ca03	2016	I	PRJNA540907	PMID: 31600556	Singapore General Hospital
SRR10102339	Singapore	Asia	blood	ca02	2015	I	PRJNA540907	PMID: 31600556	Singapore General Hospital
SRR10102340	Singapore	Asia	femur tissue	ca01	2012	I	PRJNA540907	PMID: 31600556	Singapore General Hospital
SRR9316720	China	Asia	clinical	A112	2018-11-07	III	PRJNA549344	PMID: 34027824	Institute of Microbiology Chinese Academy of Scien
SRR9316721	China	Asia	clinical	A113	2018-11-13	III	PRJNA549344	PMID: 34027824	Institute of Microbiology Chinese Academy of Scien
SRR9316722	China	Asia	clinical	A114	2018-11-18	III	PRJNA549344	PMID: 34027824	Institute of Microbiology Chinese Academy of Scien
SRR9316723	China	Asia	clinical	A115	2018-11-20	III	PRJNA549344	PMID: 34027824	Institute of Microbiology Chinese Academy of Scien
SRR9316724	China	Asia	clinical	A108	2016-12-14	III	PRJNA549344	PMID: 34027824	Institute of Microbiology Chinese Academy of Scien
SRR9316725	China	Asia	clinical	A109	2018-03-09	III	PRJNA549344	PMID: 34027824	Institute of Microbiology Chinese Academy of Scien
SRR9316726	China	Asia	clinical	A110	2018-10-11	III	PRJNA549344	PMID: 34027824	Institute of Microbiology Chinese Academy of Scien
SRR9316727	China	Asia	clinical	A111	2018-11-07	III	PRJNA549344	PMID: 34027824	Institute of Microbiology Chinese Academy of Scien
SRR9316728	China	Asia	clinical	A116	2018-12-20	III	PRJNA549344	PMID: 34027824	Institute of Microbiology Chinese Academy of Scien
SRR9316729	China	Asia	clinical	A12	2016-12-07	III	PRJNA549344	PMID: 34027824	Institute of Microbiology Chinese Academy of Scien
SRR9316730	Korea	Asia	blood	CBS12372	not applicable	II	PRJNA549344	PMID: 34027824	Institute of Microbiology Chinese Academy of Scien
SRR9316731	Korea	Asia	blood	CBS12373	not applicable	II	PRJNA549344	PMID: 34027824	Institute of Microbiology Chinese Academy of Scien
SRR9316732	China	Asia	blood	CBS12766	not applicable	I	PRJNA549344	PMID: 34027824	Institute of Microbiology Chinese Academy of Scien
SRR9316733	China	Asia	blood	CBS12767	not applicable	I	PRJNA549344	PMID: 34027824	Institute of Microbiology Chinese Academy of Scien
SRR9316734	China	Asia	clinical	A96	2018-08-27	III	PRJNA549344	PMID: 34027824	Institute of Microbiology Chinese Academy of Scien
SRR9316735	China	Asia	clinical	A97	2018-09-01	III	PRJNA549344	PMID: 34027824	Institute of Microbiology Chinese Academy of Scien
SRR9316736	China	Asia	clinical	A98	2018-09-02	III	PRJNA549344	PMID: 34027824	Institute of Microbiology Chinese Academy of Scien
SRR9316737	China	Asia	clinical	BJCA001	not applicable	I	PRJNA549344	PMID: 34027824	Institute of Microbiology Chinese Academy of Scien
SRR9316738	China	Asia	clinical	A14	2017-01-26	III	PRJNA549344	PMID: 34027824	Institute of Microbiology Chinese Academy of Scien
SRR9316739	China	Asia	clinical	A13	2016-12-24	III	PRJNA549344	PMID: 34027824	Institute of Microbiology Chinese Academy of Scien
SRR9316740	China	Asia	clinical	A16	2017-02-08	III	PRJNA549344	PMID: 34027824	Institute of Microbiology Chinese Academy of Scien
SRR9316741	China	Asia	clinical	A15	2017-02-04	III	PRJNA549344	PMID: 34027824	Institute of Microbiology Chinese Academy of Scien
SRR9316742	China	Asia	clinical	A18	2017-02-27	III	PRJNA549344	PMID: 34027824	Institute of Microbiology Chinese Academy of Scien
SRR9316743	China	Asia	clinical	A17	2017-02-21	III	PRJNA549344	PMID: 34027824	Institute of Microbiology Chinese Academy of Scien
SRR9316744	China	Asia	clinical	A2	2016-06-03	III	PRJNA549344	PMID: 34027824	Institute of Microbiology Chinese Academy of Scien
SRR9316745	China	Asia	clinical	A19	2017-03-17	III	PRJNA549344	PMID: 34027824	Institute of Microbiology Chinese Academy of Scien
SRR9316746	China	Asia	clinical	A22	2017-07-29	III	PRJNA549344	PMID: 34027824	Institute of Microbiology Chinese Academy of Scien
SRR9316747	China	Asia	clinical	A20	2017-03-31	III	PRJNA549344	PMID: 34027824	Institute of Microbiology Chinese Academy of Scien
SRR9316748	China	Asia	clinical	A25	2017-08-27	III	PRJNA549344	PMID: 34027824	Institute of Microbiology Chinese Academy of Scien
SRR9316749	China	Asia	clinical	A29	2017-09-04	III	PRJNA549344	PMID: 34027824	Institute of Microbiology Chinese Academy of Scien
SRR9316750	China	Asia	clinical	A23	2017-07-31	III	PRJNA549344	PMID: 34027824	Institute of Microbiology Chinese Academy of Scien
SRR9316751	China	Asia	clinical	A24	2017-08-24	III	PRJNA549344	PMID: 34027824	Institute of Microbiology Chinese Academy of Scien
SRR9316752	China	Asia	clinical	A33	2017-09-11	III	PRJNA549344	PMID: 34027824	Institute of Microbiology Chinese Academy of Scien
SRR9316753	China	Asia	clinical	A34	2017-09-13	III	PRJNA549344	PMID: 34027824	Institute of Microbiology Chinese Academy of Scien
SRR9316754	China	Asia	clinical	A3	2016-06-17	III	PRJNA549344	PMID: 34027824	Institute of Microbiology Chinese Academy of Scien
SRR9316755	China	Asia	clinical	A31	2017-09-06	III	PRJNA549344	PMID: 34027824	Institute of Microbiology Chinese Academy of Scien
SRR9316756	China	Asia	clinical	A36	2017-09-30	III	PRJNA549344	PMID: 34027824	Institute of Microbiology Chinese Academy of Scien
SRR9316757	China	Asia	clinical	A37	2017-10-07	III	PRJNA549344	PMID: 34027824	Institute of Microbiology Chinese Academy of Scien
SRR9316758	China	Asia	clinical	A45	2017-11-25	III	PRJNA549344	PMID: 34027824	Institute of Microbiology Chinese Academy of Scien
SRR9316759	China	Asia	clinical	A44	2017-11-24	III	PRJNA549344	PMID: 34027824	Institute of Microbiology Chinese Academy of Scien
SRR9316760	China	Asia	clinical	A43	2017-11-24	III	PRJNA549344	PMID: 34027824	Institute of Microbiology Chinese Academy of Scien
SRR9316761	China	Asia	clinical	A42	2017-11-22	III	PRJNA549344	PMID: 34027824	Institute of Microbiology Chinese Academy of Scien
SRR9316762	China	Asia	clinical	A41	2017-10-17	III	PRJNA549344	PMID: 34027824	Institute of Microbiology Chinese Academy of Scien
SRR9316763	China	Asia	clinical	A4	2016-06-20	III	PRJNA549344	PMID: 34027824	Institute of Microbiology Chinese Academy of Scien
SRR9316764	China	Asia	clinical	A39	2017-10-14	III	PRJNA549344	PMID: 34027824	Institute of Microbiology Chinese Academy of Scien
SRR9316765	China	Asia	clinical	A38	2017-10-10	III	PRJNA549344	PMID: 34027824	Institute of Microbiology Chinese Academy of Scien
SRR9316766	China	Asia	clinical	A47	2017-12-04	III	PRJNA549344	PMID: 34027824	Institute of Microbiology Chinese Academy of Scien
SRR9316767	China	Asia	clinical	A46	2017-11-27	III	PRJNA549344	PMID: 34027824	Institute of Microbiology Chinese Academy of Scien
SRR9316768	China	Asia	clinical	A48	2017-12-06	III	PRJNA549344	PMID: 34027824	Institute of Microbiology Chinese Academy of Scien
SRR9316769	China	Asia	clinical	A5	2016-07-01	III	PRJNA549344	PMID: 34027824	Institute of Microbiology Chinese Academy of Scien
SRR9316770	China	Asia	clinical	A50	2017-12-12	III	PRJNA549344	PMID: 34027824	Institute of Microbiology Chinese Academy of Scien
SRR9316771	China	Asia	clinical	A51	2017-12-16	III	PRJNA549344	PMID: 34027824	Institute of Microbiology Chinese Academy of Scien
SRR9316772	China	Asia	clinical	A52	2017-12-31	III	PRJNA549344	PMID: 34027824	Institute of Microbiology Chinese Academy of Scien
SRR9316773	China	Asia	clinical	A54	2018-01-15	III	PRJNA549344	PMID: 34027824	Institute of Microbiology Chinese Academy of Scien
SRR9316774	China	Asia	clinical	A56	2018-01-17	III	PRJNA549344	PMID: 34027824	Institute of Microbiology Chinese Academy of Scien
SRR9316775	China	Asia	clinical	A57	2018-01-24	III	PRJNA549344	PMID: 34027824	Institute of Microbiology Chinese Academy of Scien
SRR9316776	China	Asia	clinical	A58	2018-02-03	III	PRJNA549344	PMID: 34027824	Institute of Microbiology Chinese Academy of Scien
SRR9316777	China	Asia	clinical	A59	2018-02-24	III	PRJNA549344	PMID: 34027824	Institute of Microbiology Chinese Academy of Scien
SRR9316778	China	Asia	clinical	A70	2018-04-09	III	PRJNA549344	PMID: 34027824	Institute of Microbiology Chinese Academy of Scien
SRR9316779	China	Asia	clinical	A7	2016-08-05	III	PRJNA549344	PMID: 34027824	Institute of Microbiology Chinese Academy of Scien
SRR9316780	China	Asia	clinical	A66	2018-04-06	III	PRJNA549344	PMID: 34027824	Institute of Microbiology Chinese Academy of Scien
SRR9316781	China	Asia	clinical	A65	2018-03-28	III	PRJNA549344	PMID: 34027824	Institute of Microbiology Chinese Academy of Scien
SRR9316782	China	Asia	clinical	A68	2018-04-08	III	PRJNA549344	PMID: 34027824	Institute of Microbiology Chinese Academy of Scien
SRR9316783	China	Asia	clinical	A67	2018-04-07	III	PRJNA549344	PMID: 34027824	Institute of Microbiology Chinese Academy of Scien
SRR9316784	China	Asia	clinical	A62	2018-03-02	III	PRJNA549344	PMID: 34027824	Institute of Microbiology Chinese Academy of Scien
SRR9316785	China	Asia	clinical	A61	2018-02-27	III	PRJNA549344	PMID: 34027824	Institute of Microbiology Chinese Academy of Scien
SRR9316786	China	Asia	clinical	A64	2018-03-26	III	PRJNA549344	PMID: 34027824	Institute of Microbiology Chinese Academy of Scien
SRR9316787	China	Asia	clinical	A63	2018-03-05	III	PRJNA549344	PMID: 34027824	Institute of Microbiology Chinese Academy of Scien
SRR9316788	China	Asia	clinical	A1	2016-04-06	III	PRJNA549344	PMID: 34027824	Institute of Microbiology Chinese Academy of Scien
SRR9316789	China	Asia	clinical	A10	2016-09-19	III	PRJNA549344	PMID: 34027824	Institute of Microbiology Chinese Academy of Scien
SRR9316790	China	Asia	clinical	A100	2018-09-04	III	PRJNA549344	PMID: 34027824	Institute of Microbiology Chinese Academy of Scien
SRR9316791	China	Asia	clinical	A101	2018-09-04	III	PRJNA549344	PMID: 34027824	Institute of Microbiology Chinese Academy of Scien
SRR9316792	China	Asia	clinical	A102	2018-09-07	III	PRJNA549344	PMID: 34027824	Institute of Microbiology Chinese Academy of Scien
SRR9316793	China	Asia	clinical	A103	2018-09-08	III	PRJNA549344	PMID: 34027824	Institute of Microbiology Chinese Academy of Scien
SRR9316794	China	Asia	clinical	A104	2018-09-09	III	PRJNA549344	PMID: 34027824	Institute of Microbiology Chinese Academy of Scien
SRR9316795	China	Asia	clinical	A105	2018-09-30	III	PRJNA549344	PMID: 34027824	Institute of Microbiology Chinese Academy of Scien
SRR9316796	China	Asia	clinical	A106	2018-10-05	III	PRJNA549344	PMID: 34027824	Institute of Microbiology Chinese Academy of Scien
SRR9316797	China	Asia	clinical	A107	2018-10-08	III	PRJNA549344	PMID: 34027824	Institute of Microbiology Chinese Academy of Scien
SRR9316798	China	Asia	clinical	A80	2018-05-15	III	PRJNA549344	PMID: 34027824	Institute of Microbiology Chinese Academy of Scien
SRR9316799	China	Asia	clinical	A81	2018-05-23	III	PRJNA549344	PMID: 34027824	Institute of Microbiology Chinese Academy of Scien
SRR9316800	China	Asia	clinical	A79	2018-05-15	III	PRJNA549344	PMID: 34027824	Institute of Microbiology Chinese Academy of Scien
SRR9316801	China	Asia	clinical	A8	2016-09-10	III	PRJNA549344	PMID: 34027824	Institute of Microbiology Chinese Academy of Scien
SRR9316802	China	Asia	clinical	A76	2018-05-11	III	PRJNA549344	PMID: 34027824	Institute of Microbiology Chinese Academy of Scien
SRR9316803	China	Asia	clinical	A77	2018-05-12	III	PRJNA549344	PMID: 34027824	Institute of Microbiology Chinese Academy of Scien
SRR9316804	China	Asia	clinical	A74	2018-04-23	III	PRJNA549344	PMID: 34027824	Institute of Microbiology Chinese Academy of Scien
SRR9316805	China	Asia	clinical	A75	2018-04-28	III	PRJNA549344	PMID: 34027824	Institute of Microbiology Chinese Academy of Scien
SRR9316806	China	Asia	clinical	A71	2018-04-11	III	PRJNA549344	PMID: 34027824	Institute of Microbiology Chinese Academy of Scien
SRR9316807	China	Asia	clinical	A72	2018-04-12	III	PRJNA549344	PMID: 34027824	Institute of Microbiology Chinese Academy of Scien
SRR9316808	China	Asia	clinical	A86	2018-06-27	III	PRJNA549344	PMID: 34027824	Institute of Microbiology Chinese Academy of Scien
SRR9316809	China	Asia	clinical	A85	2018-06-25	III	PRJNA549344	PMID: 34027824	Institute of Microbiology Chinese Academy of Scien
SRR9316810	China	Asia	clinical	A83	2018-05-31	III	PRJNA549344	PMID: 34027824	Institute of Microbiology Chinese Academy of Scien
SRR9316811	China	Asia	clinical	A82	2018-05-28	III	PRJNA549344	PMID: 34027824	Institute of Microbiology Chinese Academy of Scien
SRR9316812	China	Asia	clinical	A93	2018-08-10	III	PRJNA549344	PMID: 34027824	Institute of Microbiology Chinese Academy of Scien
SRR9316813	China	Asia	clinical	A91	2018-07-30	III	PRJNA549344	PMID: 34027824	Institute of Microbiology Chinese Academy of Scien
SRR9316814	China	Asia	clinical	A90	2018-07-29	III	PRJNA549344	PMID: 34027824	Institute of Microbiology Chinese Academy of Scien
SRR9316815	China	Asia	clinical	A89	2018-07-25	III	PRJNA549344	PMID: 34027824	Institute of Microbiology Chinese Academy of Scien
SRR9316816	China	Asia	clinical	A95	2018-08-23	III	PRJNA549344	PMID: 34027824	Institute of Microbiology Chinese Academy of Scien
SRR9316817	China	Asia	clinical	A94	2018-08-15	III	PRJNA549344	PMID: 34027824	Institute of Microbiology Chinese Academy of Scien
SRR9993948	Netherlands	Europe	groin	SRR9993948	2019	IV	PRJNA560710	PMID: 31574934	Canisius Wilhelmina Hospital
SRR9993949	Netherlands	Europe	urine	NG-20724Am	2019	I	PRJNA560710	PMID: 31574934	Canisius Wilhelmina Hospital
SRR10554762	Canada	North America	clinical	CNISP 0002	not applicable	I	PRJNA592373	PMID: 34910140	Public Health Agency of Canada
SRR10554763	Canada	North America	clinical	CNISP 0001	not applicable	I	PRJNA592373	PMID: 34910140	Public Health Agency of Canada
SRR13362216	Canada	North America	axilla	N18-01798	2018	I	PRJNA592373	PMID: 34910140	Public Health Agency of Canada
SRR13362217	Canada	North America	axilla	N18-01914	2018	I	PRJNA592373	PMID: 34910140	Public Health Agency of Canada
SRR13362218	Canada	North America	toe surgical site	N18-01799	2018	I	PRJNA592373	PMID: 34910140	Public Health Agency of Canada
SRR13362219	Canada	North America	blood	N18-01800	2018	I	PRJNA592373	PMID: 34910140	Public Health Agency of Canada
SRR10461118	Venezuela	South America	cerebrospinal fluid	B12169	2015-05-21	IV	PRJNA595978	PMID: 32345637	National Center for Emerging and Zoonotic Infectious Diseases- Mycotic Diseases Branch (cdc-ncezid-mdb)
SRR10461119	Venezuela	South America	urine	B12168	2015-05-25	IV	PRJNA595978	PMID: 32345637	National Center for Emerging and Zoonotic Infectious Diseases- Mycotic Diseases Branch (cdc-ncezid-mdb)
SRR10461120	Venezuela	South America	blood	B12167	2015-03-23	IV	PRJNA595978	PMID: 32345637	National Center for Emerging and Zoonotic Infectious Diseases- Mycotic Diseases Branch (cdc-ncezid-mdb)
SRR10461121	Venezuela	South America	blood	B12166	2015-03-24	IV	PRJNA595978	PMID: 32345637	National Center for Emerging and Zoonotic Infectious Diseases- Mycotic Diseases Branch (cdc-ncezid-mdb)
SRR10461122	Venezuela	South America	blood	B12165	2015-03-30	IV	PRJNA595978	PMID: 32345637	National Center for Emerging and Zoonotic Infectious Diseases- Mycotic Diseases Branch (cdc-ncezid-mdb)
SRR10461123	Venezuela	South America	urine	B12162	2015-02-09	IV	PRJNA595978	PMID: 32345637	National Center for Emerging and Zoonotic Infectious Diseases- Mycotic Diseases Branch (cdc-ncezid-mdb)
SRR10461124	Venezuela	South America	blood	B12161	2015-01-05	IV	PRJNA595978	PMID: 32345637	National Center for Emerging and Zoonotic Infectious Diseases- Mycotic Diseases Branch (cdc-ncezid-mdb)
SRR10461125	Venezuela	South America	cerebrospinal fluid	B12160	2015-05-05	IV	PRJNA595978	PMID: 32345637	National Center for Emerging and Zoonotic Infectious Diseases- Mycotic Diseases Branch (cdc-ncezid-mdb)
SRR10461126	Venezuela	South America	cerebrospinal fluid	B12157	2015-01-09	IV	PRJNA595978	PMID: 32345637	National Center for Emerging and Zoonotic Infectious Diseases- Mycotic Diseases Branch (cdc-ncezid-mdb)
SRR10461127	Venezuela	South America	not applicable	B12155	2015-03-09	IV	PRJNA595978	PMID: 32345637	National Center for Emerging and Zoonotic Infectious Diseases- Mycotic Diseases Branch (cdc-ncezid-mdb)
SRR10461128	Venezuela	South America	catheter tip	B12154	2015-05-21	IV	PRJNA595978	PMID: 32345637	National Center for Emerging and Zoonotic Infectious Diseases- Mycotic Diseases Branch (cdc-ncezid-mdb)
SRR10461129	Venezuela	South America	cerebrospinal fluid	B12153	2015-03-27	IV	PRJNA595978	PMID: 32345637	National Center for Emerging and Zoonotic Infectious Diseases- Mycotic Diseases Branch (cdc-ncezid-mdb)
SRR10461130	Venezuela	South America	urine	B12150	2015-02-04	IV	PRJNA595978	PMID: 32345637	National Center for Emerging and Zoonotic Infectious Diseases- Mycotic Diseases Branch (cdc-ncezid-mdb)
SRR10461131	Venezuela	South America	urine	B12148	2012-08-20	IV	PRJNA595978	PMID: 32345637	National Center for Emerging and Zoonotic Infectious Diseases- Mycotic Diseases Branch (cdc-ncezid-mdb)
SRR10461132	Venezuela	South America	urine	B12146	2012-09-18	IV	PRJNA595978	PMID: 32345637	National Center for Emerging and Zoonotic Infectious Diseases- Mycotic Diseases Branch (cdc-ncezid-mdb)
SRR10461133	Venezuela	South America	urine	B12144	2012-04-26	IV	PRJNA595978	PMID: 32345637	National Center for Emerging and Zoonotic Infectious Diseases- Mycotic Diseases Branch (cdc-ncezid-mdb)
SRR10461134	Venezuela	South America	urine	B12142	2012-04-26	IV	PRJNA595978	PMID: 32345637	National Center for Emerging and Zoonotic Infectious Diseases- Mycotic Diseases Branch (cdc-ncezid-mdb)
SRR10461135	Venezuela	South America	urine	B12138	2012-06-26	IV	PRJNA595978	PMID: 32345637	National Center for Emerging and Zoonotic Infectious Diseases- Mycotic Diseases Branch (cdc-ncezid-mdb)
SRR10461136	Venezuela	South America	tracheal aspirate	B12137	2012-05-25	IV	PRJNA595978	PMID: 32345637	National Center for Emerging and Zoonotic Infectious Diseases- Mycotic Diseases Branch (cdc-ncezid-mdb)
SRR10461137	Venezuela	South America	other	B12136	2012-05-15	IV	PRJNA595978	PMID: 32345637	National Center for Emerging and Zoonotic Infectious Diseases- Mycotic Diseases Branch (cdc-ncezid-mdb)
SRR10461138	Kenya	Africa	blood	B16424	2018-05-16	III	PRJNA595978	PMID: 32345637	National Center for Emerging and Zoonotic Infectious Diseases- Mycotic Diseases Branch (cdc-ncezid-mdb)
SRR10461139	Kenya	Africa	p/swab	B16422	2018-04-20	I	PRJNA595978	PMID: 32345637	National Center for Emerging and Zoonotic Infectious Diseases- Mycotic Diseases Branch (cdc-ncezid-mdb)
SRR10461140	Kenya	Africa	blood	B16421	2018-01-25	I	PRJNA595978	PMID: 32345637	National Center for Emerging and Zoonotic Infectious Diseases- Mycotic Diseases Branch (cdc-ncezid-mdb)
SRR10461141	Kenya	Africa	blood	B16419	2018-04-30	III	PRJNA595978	PMID: 32345637	National Center for Emerging and Zoonotic Infectious Diseases- Mycotic Diseases Branch (cdc-ncezid-mdb)
SRR10461142	Kenya	Africa	blood	B16417	2018-06-26	III	PRJNA595978	PMID: 32345637	National Center for Emerging and Zoonotic Infectious Diseases- Mycotic Diseases Branch (cdc-ncezid-mdb)
SRR10461143	Kenya	Africa	blood	B16415	2018-07-16	III	PRJNA595978	PMID: 32345637	National Center for Emerging and Zoonotic Infectious Diseases- Mycotic Diseases Branch (cdc-ncezid-mdb)
SRR10461144	Kenya	Africa	blood	B16410	2018-06-15	III	PRJNA595978	PMID: 32345637	National Center for Emerging and Zoonotic Infectious Diseases- Mycotic Diseases Branch (cdc-ncezid-mdb)
SRR10461145	Kenya	Africa	urine	B16406	2017-10-30	III	PRJNA595978	PMID: 32345637	National Center for Emerging and Zoonotic Infectious Diseases- Mycotic Diseases Branch (cdc-ncezid-mdb)
SRR10461146	Kenya	Africa	urine	B16404	2017-10-16	III	PRJNA595978	PMID: 32345637	National Center for Emerging and Zoonotic Infectious Diseases- Mycotic Diseases Branch (cdc-ncezid-mdb)
SRR10461147	United States	North America	wound	B14308	2018-02-14	II	PRJNA595978	PMID: 32345637	National Center for Emerging and Zoonotic Infectious Diseases- Mycotic Diseases Branch (cdc-ncezid-mdb)
SRR10461148	United Arab Emirates	Asia	not applicable	B14189	2018-02-04	I	PRJNA595978	PMID: 32345637	National Center for Emerging and Zoonotic Infectious Diseases- Mycotic Diseases Branch (cdc-ncezid-mdb)
SRR10461149	Saudi Arabia	Asia	urine	B14165	2018-01-10	I	PRJNA595978	PMID: 32345637	National Center for Emerging and Zoonotic Infectious Diseases- Mycotic Diseases Branch (cdc-ncezid-mdb)
SRR10461150	United Arab Emirates	Asia	not applicable	B14156	2018-01-03	I	PRJNA595978	PMID: 32345637	National Center for Emerging and Zoonotic Infectious Diseases- Mycotic Diseases Branch (cdc-ncezid-mdb)
SRR10461151	Saudi Arabia	Asia	blood	B14147	2017-12-25	I	PRJNA595978	PMID: 32345637	National Center for Emerging and Zoonotic Infectious Diseases- Mycotic Diseases Branch (cdc-ncezid-mdb)
SRR10461152	Saudi Arabia	Asia	blood	B14146	2017-12-10	I	PRJNA595978	PMID: 32345637	National Center for Emerging and Zoonotic Infectious Diseases- Mycotic Diseases Branch (cdc-ncezid-mdb)
SRR10461153	Saudi Arabia	Asia	pleural fluid	B14126	2017-11-10	I	PRJNA595978	PMID: 32345637	National Center for Emerging and Zoonotic Infectious Diseases- Mycotic Diseases Branch (cdc-ncezid-mdb)
SRR10461154	United Arab Emirates	Asia	not applicable	B14000	2017-10-08	I	PRJNA595978	PMID: 32345637	National Center for Emerging and Zoonotic Infectious Diseases- Mycotic Diseases Branch (cdc-ncezid-mdb)
SRR10461155	United Arab Emirates	Asia	not applicable	B13999	2017-10-21	I	PRJNA595978	PMID: 32345637	National Center for Emerging and Zoonotic Infectious Diseases- Mycotic Diseases Branch (cdc-ncezid-mdb)
SRR10461156	United Arab Emirates	Asia	blood	B13917	2017-09-15	I	PRJNA595978	PMID: 32345637	National Center for Emerging and Zoonotic Infectious Diseases- Mycotic Diseases Branch (cdc-ncezid-mdb)
SRR10461157	United Arab Emirates	Asia	blood	B13916	2017-09-11	I	PRJNA595978	PMID: 32345637	National Center for Emerging and Zoonotic Infectious Diseases- Mycotic Diseases Branch (cdc-ncezid-mdb)
SRR10461158	Canada	North America	ear fluid	B13464	2017-05-15	I	PRJNA595978	PMID: 32345637	National Center for Emerging and Zoonotic Infectious Diseases- Mycotic Diseases Branch (cdc-ncezid-mdb)
SRR10461159	Canada	North America	ear fluid	B13463	2014-04-07	II	PRJNA595978	PMID: 32345637	National Center for Emerging and Zoonotic Infectious Diseases- Mycotic Diseases Branch (cdc-ncezid-mdb)
SRR10461160	United States	North America	blood	B13282	2017-05-04	I	PRJNA595978	PMID: 32345637	National Center for Emerging and Zoonotic Infectious Diseases- Mycotic Diseases Branch (cdc-ncezid-mdb)
SRR10461161	United States	North America	sputum	B13279	2017-04-22	I	PRJNA595978	PMID: 32345637	National Center for Emerging and Zoonotic Infectious Diseases- Mycotic Diseases Branch (cdc-ncezid-mdb)
SRR10461162	United States	North America	bile	B13277	2017-04-04	I	PRJNA595978	PMID: 32345637	National Center for Emerging and Zoonotic Infectious Diseases- Mycotic Diseases Branch (cdc-ncezid-mdb)
SRR10461163	Venezuela	South America	wound	B12135	2012-07-18	IV	PRJNA595978	PMID: 32345637	National Center for Emerging and Zoonotic Infectious Diseases- Mycotic Diseases Branch (cdc-ncezid-mdb)
SRR10461164	Venezuela	South America	urine	B12134	2012-12-10	IV	PRJNA595978	PMID: 32345637	National Center for Emerging and Zoonotic Infectious Diseases- Mycotic Diseases Branch (cdc-ncezid-mdb)
SRR10461165	Venezuela	South America	urine	B12133	2012-04-17	IV	PRJNA595978	PMID: 32345637	National Center for Emerging and Zoonotic Infectious Diseases- Mycotic Diseases Branch (cdc-ncezid-mdb)
SRR10461166	Venezuela	South America	tracheal aspirate	B12131	2012-04-12	IV	PRJNA595978	PMID: 32345637	National Center for Emerging and Zoonotic Infectious Diseases- Mycotic Diseases Branch (cdc-ncezid-mdb)
SRR10461167	Venezuela	South America	urine	B12130	2012-05-23	IV	PRJNA595978	PMID: 32345637	National Center for Emerging and Zoonotic Infectious Diseases- Mycotic Diseases Branch (cdc-ncezid-mdb)
SRR10461168	Venezuela	South America	blood	B12125	2012-04-11	IV	PRJNA595978	PMID: 32345637	National Center for Emerging and Zoonotic Infectious Diseases- Mycotic Diseases Branch (cdc-ncezid-mdb)
SRR10461169	Venezuela	South America	blood	B12124	2012-11-22	IV	PRJNA595978	PMID: 32345637	National Center for Emerging and Zoonotic Infectious Diseases- Mycotic Diseases Branch (cdc-ncezid-mdb)
SRR10461170	Venezuela	South America	blood	B12123	2012-11-19	IV	PRJNA595978	PMID: 32345637	National Center for Emerging and Zoonotic Infectious Diseases- Mycotic Diseases Branch (cdc-ncezid-mdb)
SRR10461171	Venezuela	South America	blood	B12122	2012-01-11	IV	PRJNA595978	PMID: 32345637	National Center for Emerging and Zoonotic Infectious Diseases- Mycotic Diseases Branch (cdc-ncezid-mdb)
SRR10461172	Venezuela	South America	blood	B12121	2012-05-11	IV	PRJNA595978	PMID: 32345637	National Center for Emerging and Zoonotic Infectious Diseases- Mycotic Diseases Branch (cdc-ncezid-mdb)
SRR10461173	Venezuela	South America	blood	B12120	2012-10-12	IV	PRJNA595978	PMID: 32345637	National Center for Emerging and Zoonotic Infectious Diseases- Mycotic Diseases Branch (cdc-ncezid-mdb)
SRR10461174	Venezuela	South America	blood	B12119	2012-12-10	IV	PRJNA595978	PMID: 32345637	National Center for Emerging and Zoonotic Infectious Diseases- Mycotic Diseases Branch (cdc-ncezid-mdb)
SRR10461175	Venezuela	South America	blood	B12118	2012-10-20	IV	PRJNA595978	PMID: 32345637	National Center for Emerging and Zoonotic Infectious Diseases- Mycotic Diseases Branch (cdc-ncezid-mdb)
SRR10461176	Venezuela	South America	blood	B12116	2012-10-20	IV	PRJNA595978	PMID: 32345637	National Center for Emerging and Zoonotic Infectious Diseases- Mycotic Diseases Branch (cdc-ncezid-mdb)
SRR10461177	Venezuela	South America	blood	B12114	2012-10-16	IV	PRJNA595978	PMID: 32345637	National Center for Emerging and Zoonotic Infectious Diseases- Mycotic Diseases Branch (cdc-ncezid-mdb)
SRR10461178	Panama	North America	urine	B12107	2016-09-19	IV	PRJNA595978	PMID: 32345637	National Center for Emerging and Zoonotic Infectious Diseases- Mycotic Diseases Branch (cdc-ncezid-mdb)
SRR10461179	Panama	North America	urine	B12106	2016-09-21	IV	PRJNA595978	PMID: 32345637	National Center for Emerging and Zoonotic Infectious Diseases- Mycotic Diseases Branch (cdc-ncezid-mdb)
SRR10461180	Panama	North America	urine	B12104	2016-08-17	IV	PRJNA595978	PMID: 32345637	National Center for Emerging and Zoonotic Infectious Diseases- Mycotic Diseases Branch (cdc-ncezid-mdb)
SRR10461181	Panama	North America	urine	B12103	2016-07-25	IV	PRJNA595978	PMID: 32345637	National Center for Emerging and Zoonotic Infectious Diseases- Mycotic Diseases Branch (cdc-ncezid-mdb)
SRR10461182	Panama	North America	urine	B12102	2016-09-07	IV	PRJNA595978	PMID: 32345637	National Center for Emerging and Zoonotic Infectious Diseases- Mycotic Diseases Branch (cdc-ncezid-mdb)
SRR10461183	Panama	North America	urine	B12101	2016-09-22	IV	PRJNA595978	PMID: 32345637	National Center for Emerging and Zoonotic Infectious Diseases- Mycotic Diseases Branch (cdc-ncezid-mdb)
SRR10461184	United States	North America	blood	B13276	2017-04-09	I	PRJNA595978	PMID: 32345637	National Center for Emerging and Zoonotic Infectious Diseases- Mycotic Diseases Branch (cdc-ncezid-mdb)
SRR10461185	United States	North America	urine	B13274	2017-04-18	I	PRJNA595978	PMID: 32345637	National Center for Emerging and Zoonotic Infectious Diseases- Mycotic Diseases Branch (cdc-ncezid-mdb)
SRR10461186	United States	North America	sputum	B12802	2017-04-12	I	PRJNA595978	PMID: 32345637	National Center for Emerging and Zoonotic Infectious Diseases- Mycotic Diseases Branch (cdc-ncezid-mdb)
SRR10461187	United States	North America	blood	B12421	2016-11-18	I	PRJNA595978	PMID: 32345637	National Center for Emerging and Zoonotic Infectious Diseases- Mycotic Diseases Branch (cdc-ncezid-mdb)
SRR10461188	Colombia	South America	axilla swab	B12284	2016-12-15	IV	PRJNA595978	PMID: 32345637	National Center for Emerging and Zoonotic Infectious Diseases- Mycotic Diseases Branch (cdc-ncezid-mdb)
SRR10461189	Colombia	South America	rectum swab	B12279	2016-09-30	IV	PRJNA595978	PMID: 32345637	National Center for Emerging and Zoonotic Infectious Diseases- Mycotic Diseases Branch (cdc-ncezid-mdb)
SRR10461190	Colombia	South America	blood	B12277	2015-08-15	IV	PRJNA595978	PMID: 32345637	National Center for Emerging and Zoonotic Infectious Diseases- Mycotic Diseases Branch (cdc-ncezid-mdb)
SRR10461191	Colombia	South America	blood	B12272	2015-08-15	IV	PRJNA595978	PMID: 32345637	National Center for Emerging and Zoonotic Infectious Diseases- Mycotic Diseases Branch (cdc-ncezid-mdb)
SRR10461192	Colombia	South America	environmental	B12244	2016-12-15	IV	PRJNA595978	PMID: 32345637	National Center for Emerging and Zoonotic Infectious Diseases- Mycotic Diseases Branch (cdc-ncezid-mdb)
SRR10461193	Venezuela	South America	catheter tip	B12188	2016-06-10	IV	PRJNA595978	PMID: 32345637	National Center for Emerging and Zoonotic Infectious Diseases- Mycotic Diseases Branch (cdc-ncezid-mdb)
SRR10461194	Venezuela	South America	blood	B12187	2016-09-30	IV	PRJNA595978	PMID: 32345637	National Center for Emerging and Zoonotic Infectious Diseases- Mycotic Diseases Branch (cdc-ncezid-mdb)
SRR10461195	Venezuela	South America	catheter tip	B12186	2016-09-28	IV	PRJNA595978	PMID: 32345637	National Center for Emerging and Zoonotic Infectious Diseases- Mycotic Diseases Branch (cdc-ncezid-mdb)
SRR10461196	Venezuela	South America	tracheal aspirate	B12183	2015-01-09	IV	PRJNA595978	PMID: 32345637	National Center for Emerging and Zoonotic Infectious Diseases- Mycotic Diseases Branch (cdc-ncezid-mdb)
SRR10461197	Venezuela	South America	blood	B12182	2015-02-13	IV	PRJNA595978	PMID: 32345637	National Center for Emerging and Zoonotic Infectious Diseases- Mycotic Diseases Branch (cdc-ncezid-mdb)
SRR10461198	Venezuela	South America	urine	B12181	2015-04-08	IV	PRJNA595978	PMID: 32345637	National Center for Emerging and Zoonotic Infectious Diseases- Mycotic Diseases Branch (cdc-ncezid-mdb)
SRR10461199	Venezuela	South America	cerebrospinal fluid	B12179	2015-02-05	IV	PRJNA595978	PMID: 32345637	National Center for Emerging and Zoonotic Infectious Diseases- Mycotic Diseases Branch (cdc-ncezid-mdb)
SRR10461200	Venezuela	South America	cerebrospinal fluid	B12178	2015-07-28	IV	PRJNA595978	PMID: 32345637	National Center for Emerging and Zoonotic Infectious Diseases- Mycotic Diseases Branch (cdc-ncezid-mdb)
SRR10461201	Venezuela	South America	catheter tip	B12177	2015-05-08	IV	PRJNA595978	PMID: 32345637	National Center for Emerging and Zoonotic Infectious Diseases- Mycotic Diseases Branch (cdc-ncezid-mdb)
SRR10461202	Venezuela	South America	catheter tip	B12176	2015-05-25	IV	PRJNA595978	PMID: 32345637	National Center for Emerging and Zoonotic Infectious Diseases- Mycotic Diseases Branch (cdc-ncezid-mdb)
SRR10461203	Venezuela	South America	urine	B12175	2015-05-29	IV	PRJNA595978	PMID: 32345637	National Center for Emerging and Zoonotic Infectious Diseases- Mycotic Diseases Branch (cdc-ncezid-mdb)
SRR10461204	Venezuela	South America	tracheal aspirate	B12172	2015-05-25	IV	PRJNA595978	PMID: 32345637	National Center for Emerging and Zoonotic Infectious Diseases- Mycotic Diseases Branch (cdc-ncezid-mdb)
SRR10461205	Kenya	Africa	blood	B16519	2018-03-07	III	PRJNA595978	PMID: 32345637	National Center for Emerging and Zoonotic Infectious Diseases- Mycotic Diseases Branch (cdc-ncezid-mdb)
SRR10461206	Venezuela	South America	cerebrospinal fluid	B12171	2015-05-30	IV	PRJNA595978	PMID: 32345637	National Center for Emerging and Zoonotic Infectious Diseases- Mycotic Diseases Branch (cdc-ncezid-mdb)
SRR10461207	Kenya	Africa	blood	B16514	2017-07-05	III	PRJNA595978	PMID: 32345637	National Center for Emerging and Zoonotic Infectious Diseases- Mycotic Diseases Branch (cdc-ncezid-mdb)
SRR10461208	Kenya	Africa	cerebrospinal fluid	B16513	2017-06-16	I	PRJNA595978	PMID: 32345637	National Center for Emerging and Zoonotic Infectious Diseases- Mycotic Diseases Branch (cdc-ncezid-mdb)
SRR10461209	Kenya	Africa	blood	B16511	2017-05-28	I	PRJNA595978	PMID: 32345637	National Center for Emerging and Zoonotic Infectious Diseases- Mycotic Diseases Branch (cdc-ncezid-mdb)
SRR10461210	Kenya	Africa	urine	B16510	2017-04-21	I	PRJNA595978	PMID: 32345637	National Center for Emerging and Zoonotic Infectious Diseases- Mycotic Diseases Branch (cdc-ncezid-mdb)
SRR10461211	Kenya	Africa	blood	B16432	2013-12-17	III	PRJNA595978	PMID: 32345637	National Center for Emerging and Zoonotic Infectious Diseases- Mycotic Diseases Branch (cdc-ncezid-mdb)
SRR10461212	Kenya	Africa	blood	B16507	2013-12-17	III	PRJNA595978	PMID: 32345637	National Center for Emerging and Zoonotic Infectious Diseases- Mycotic Diseases Branch (cdc-ncezid-mdb)
SRR10461213	Kenya	Africa	urine	B16504	2017-10-23	III	PRJNA595978	PMID: 32345637	National Center for Emerging and Zoonotic Infectious Diseases- Mycotic Diseases Branch (cdc-ncezid-mdb)
SRR10461214	Kenya	Africa	w/ swab	B16503	2017-05-21	I	PRJNA595978	PMID: 32345637	National Center for Emerging and Zoonotic Infectious Diseases- Mycotic Diseases Branch (cdc-ncezid-mdb)
SRR10461215	Kenya	Africa	blood	B16496	2013-11-05	III	PRJNA595978	PMID: 32345637	National Center for Emerging and Zoonotic Infectious Diseases- Mycotic Diseases Branch (cdc-ncezid-mdb)
SRR10461216	Kenya	Africa	urine	B16491	2017-10-02	III	PRJNA595978	PMID: 32345637	National Center for Emerging and Zoonotic Infectious Diseases- Mycotic Diseases Branch (cdc-ncezid-mdb)
SRR10461217	Kenya	Africa	blood	B16490	2017-02-02	I	PRJNA595978	PMID: 32345637	National Center for Emerging and Zoonotic Infectious Diseases- Mycotic Diseases Branch (cdc-ncezid-mdb)
SRR10461218	Kenya	Africa	ascites	B16487	2016-10-11	I	PRJNA595978	PMID: 32345637	National Center for Emerging and Zoonotic Infectious Diseases- Mycotic Diseases Branch (cdc-ncezid-mdb)
SRR10461219	Kenya	Africa	blood	B16485	2013-11-05	III	PRJNA595978	PMID: 32345637	National Center for Emerging and Zoonotic Infectious Diseases- Mycotic Diseases Branch (cdc-ncezid-mdb)
SRR10461220	Kenya	Africa	urine	B16484	2016-03-21	III	PRJNA595978	PMID: 32345637	National Center for Emerging and Zoonotic Infectious Diseases- Mycotic Diseases Branch (cdc-ncezid-mdb)
SRR10461221	Kenya	Africa	blood	B16482	2016-03-02	III	PRJNA595978	PMID: 32345637	National Center for Emerging and Zoonotic Infectious Diseases- Mycotic Diseases Branch (cdc-ncezid-mdb)
SRR10461222	Kenya	Africa	blood	B16481	2016-02-27	III	PRJNA595978	PMID: 32345637	National Center for Emerging and Zoonotic Infectious Diseases- Mycotic Diseases Branch (cdc-ncezid-mdb)
SRR10461223	Kenya	Africa	blood	B16479	2016-02-08	I	PRJNA595978	PMID: 32345637	National Center for Emerging and Zoonotic Infectious Diseases- Mycotic Diseases Branch (cdc-ncezid-mdb)
SRR10461224	Kenya	Africa	blood	B16477	2015-11-15	I	PRJNA595978	PMID: 32345637	National Center for Emerging and Zoonotic Infectious Diseases- Mycotic Diseases Branch (cdc-ncezid-mdb)
SRR10461225	Kenya	Africa	pleural	B16473	2015-07-27	III	PRJNA595978	PMID: 32345637	National Center for Emerging and Zoonotic Infectious Diseases- Mycotic Diseases Branch (cdc-ncezid-mdb)
SRR10461226	Kenya	Africa	urine	B16472	2015-07-04	I	PRJNA595978	PMID: 32345637	National Center for Emerging and Zoonotic Infectious Diseases- Mycotic Diseases Branch (cdc-ncezid-mdb)
SRR10461227	Kenya	Africa	blood	B16469	2015-02-09	III	PRJNA595978	PMID: 32345637	National Center for Emerging and Zoonotic Infectious Diseases- Mycotic Diseases Branch (cdc-ncezid-mdb)
SRR10461228	Kenya	Africa	blood	B16467	2015-02-02	III	PRJNA595978	PMID: 32345637	National Center for Emerging and Zoonotic Infectious Diseases- Mycotic Diseases Branch (cdc-ncezid-mdb)
SRR10461229	Kenya	Africa	blood	B16466	2015-01-21	III	PRJNA595978	PMID: 32345637	National Center for Emerging and Zoonotic Infectious Diseases- Mycotic Diseases Branch (cdc-ncezid-mdb)
SRR10461230	Kenya	Africa	blood	B16461	2014-10-08	III	PRJNA595978	PMID: 32345637	National Center for Emerging and Zoonotic Infectious Diseases- Mycotic Diseases Branch (cdc-ncezid-mdb)
SRR10461231	Kenya	Africa	blood	B16459	2014-08-16	III	PRJNA595978	PMID: 32345637	National Center for Emerging and Zoonotic Infectious Diseases- Mycotic Diseases Branch (cdc-ncezid-mdb)
SRR10461232	Kenya	Africa	blood	B16457	2014-05-22	III	PRJNA595978	PMID: 32345637	National Center for Emerging and Zoonotic Infectious Diseases- Mycotic Diseases Branch (cdc-ncezid-mdb)
SRR10461233	Kenya	Africa	vascular tip	B16454	2014-04-15	III	PRJNA595978	PMID: 32345637	National Center for Emerging and Zoonotic Infectious Diseases- Mycotic Diseases Branch (cdc-ncezid-mdb)
SRR10461234	Kenya	Africa	blood	B16451	2014-04-07	III	PRJNA595978	PMID: 32345637	National Center for Emerging and Zoonotic Infectious Diseases- Mycotic Diseases Branch (cdc-ncezid-mdb)
SRR10461235	Kenya	Africa	urine	B16448	2014-04-02	I	PRJNA595978	PMID: 32345637	National Center for Emerging and Zoonotic Infectious Diseases- Mycotic Diseases Branch (cdc-ncezid-mdb)
SRR10461236	Kenya	Africa	blood	B16445	2014-03-21	III	PRJNA595978	PMID: 32345637	National Center for Emerging and Zoonotic Infectious Diseases- Mycotic Diseases Branch (cdc-ncezid-mdb)
SRR10461237	Kenya	Africa	urine	B16444	2014-03-22	I	PRJNA595978	PMID: 32345637	National Center for Emerging and Zoonotic Infectious Diseases- Mycotic Diseases Branch (cdc-ncezid-mdb)
SRR10461238	Kenya	Africa	pleural	B16441	2014-03-23	III	PRJNA595978	PMID: 32345637	National Center for Emerging and Zoonotic Infectious Diseases- Mycotic Diseases Branch (cdc-ncezid-mdb)
SRR10461239	Kenya	Africa	urine	B16440	2014-03-24	III	PRJNA595978	PMID: 32345637	National Center for Emerging and Zoonotic Infectious Diseases- Mycotic Diseases Branch (cdc-ncezid-mdb)
SRR10461240	Kenya	Africa	blood	B16439	2014-03-25	III	PRJNA595978	PMID: 32345637	National Center for Emerging and Zoonotic Infectious Diseases- Mycotic Diseases Branch (cdc-ncezid-mdb)
SRR10461241	Kenya	Africa	central venous catheter	B16438	2014-03-26	I	PRJNA595978	PMID: 32345637	National Center for Emerging and Zoonotic Infectious Diseases- Mycotic Diseases Branch (cdc-ncezid-mdb)
SRR10461242	Kenya	Africa	blood	B16436	2014-01-21	III	PRJNA595978	PMID: 32345637	National Center for Emerging and Zoonotic Infectious Diseases- Mycotic Diseases Branch (cdc-ncezid-mdb)
SRR10461243	Kenya	Africa	blood	B16433	2013-12-17	III	PRJNA595978	PMID: 32345637	National Center for Emerging and Zoonotic Infectious Diseases- Mycotic Diseases Branch (cdc-ncezid-mdb)
SRR10461244	Kenya	Africa	blood	B16431	2013-10-10	III	PRJNA595978	PMID: 32345637	National Center for Emerging and Zoonotic Infectious Diseases- Mycotic Diseases Branch (cdc-ncezid-mdb)
SRR10461245	Kenya	Africa	blood	B16425	2011-11-08	III	PRJNA595978	PMID: 32345637	National Center for Emerging and Zoonotic Infectious Diseases- Mycotic Diseases Branch (cdc-ncezid-mdb)
SRR10461246	Panama	North America	urine	B12100	2016-09-07	IV	PRJNA595978	PMID: 32345637	National Center for Emerging and Zoonotic Infectious Diseases- Mycotic Diseases Branch (cdc-ncezid-mdb)
SRR10461247	Panama	North America	urine	B12099	2016-08-19	IV	PRJNA595978	PMID: 32345637	National Center for Emerging and Zoonotic Infectious Diseases- Mycotic Diseases Branch (cdc-ncezid-mdb)
SRR10461248	Panama	North America	secretion	B12098	2016-09-20	IV	PRJNA595978	PMID: 32345637	National Center for Emerging and Zoonotic Infectious Diseases- Mycotic Diseases Branch (cdc-ncezid-mdb)
SRR10461249	Panama	North America	urine	B12097	2016-08-19	IV	PRJNA595978	PMID: 32345637	National Center for Emerging and Zoonotic Infectious Diseases- Mycotic Diseases Branch (cdc-ncezid-mdb)
SRR10461250	Panama	North America	hemodialysis catheter	B12096	2016-09-20	IV	PRJNA595978	PMID: 32345637	National Center for Emerging and Zoonotic Infectious Diseases- Mycotic Diseases Branch (cdc-ncezid-mdb)
SRR10461251	Panama	North America	urine	B12095	2016-08-02	IV	PRJNA595978	PMID: 32345637	National Center for Emerging and Zoonotic Infectious Diseases- Mycotic Diseases Branch (cdc-ncezid-mdb)
SRR10461252	Panama	North America	urine	B12094	2016-09-22	IV	PRJNA595978	PMID: 32345637	National Center for Emerging and Zoonotic Infectious Diseases- Mycotic Diseases Branch (cdc-ncezid-mdb)
SRR10461253	Canada	North America	ear fluid	B12037	2012-10-18	III	PRJNA595978	PMID: 32345637	National Center for Emerging and Zoonotic Infectious Diseases- Mycotic Diseases Branch (cdc-ncezid-mdb)
SRR10461254	Israel	Asia	blood	B11897	2015-04-15	IV	PRJNA595978	PMID: 32345637	National Center for Emerging and Zoonotic Infectious Diseases- Mycotic Diseases Branch (cdc-ncezid-mdb)
SRR10461255	Israel	Asia	urine	B11896	2015-04-15	IV	PRJNA595978	PMID: 32345637	National Center for Emerging and Zoonotic Infectious Diseases- Mycotic Diseases Branch (cdc-ncezid-mdb)
SRR10461256	Israel	Asia	blood	B11895	2014-05-15	IV	PRJNA595978	PMID: 32345637	National Center for Emerging and Zoonotic Infectious Diseases- Mycotic Diseases Branch (cdc-ncezid-mdb)
SRR10461257	Israel	Asia	blood	B11894	2014-08-15	IV	PRJNA595978	PMID: 32345637	National Center for Emerging and Zoonotic Infectious Diseases- Mycotic Diseases Branch (cdc-ncezid-mdb)
SRR10461258	Israel	Asia	blood	B11893	2014-05-15	IV	PRJNA595978	PMID: 32345637	National Center for Emerging and Zoonotic Infectious Diseases- Mycotic Diseases Branch (cdc-ncezid-mdb)
SRR10461259	Israel	Asia	blood	B11892	2014-10-15	IV	PRJNA595978	PMID: 32345637	National Center for Emerging and Zoonotic Infectious Diseases- Mycotic Diseases Branch (cdc-ncezid-mdb)
SRR10461260	Colombia	South America	secretion	B11855	2016-08-08	IV	PRJNA595978	PMID: 32345637	National Center for Emerging and Zoonotic Infectious Diseases- Mycotic Diseases Branch (cdc-ncezid-mdb)
SRR10461261	Colombia	South America	blood	B11854	2016-07-28	IV	PRJNA595978	PMID: 32345637	National Center for Emerging and Zoonotic Infectious Diseases- Mycotic Diseases Branch (cdc-ncezid-mdb)
SRR10461262	South Korea	Asia	auditory canal	B11809	2004-01-15	II	PRJNA595978	PMID: 32345637	National Center for Emerging and Zoonotic Infectious Diseases- Mycotic Diseases Branch (cdc-ncezid-mdb)
SRR10461263	South Korea	Asia	auditory canal	B11808	2004-01-15	II	PRJNA595978	PMID: 32345637	National Center for Emerging and Zoonotic Infectious Diseases- Mycotic Diseases Branch (cdc-ncezid-mdb)
SRR10461264	Colombia	South America	blood	B11796	2016-03-12	IV	PRJNA595978	PMID: 32345637	National Center for Emerging and Zoonotic Infectious Diseases- Mycotic Diseases Branch (cdc-ncezid-mdb)
SRR10461265	Spain	Europe	blood	AA-214	2016-11-15	III	PRJNA595978	PMID: 32345637	National Center for Emerging and Zoonotic Infectious Diseases- Mycotic Diseases Branch (cdc-ncezid-mdb)
SRR10461266	Spain	Europe	blood	AA-200	2016-08-28	III	PRJNA595978	PMID: 32345637	National Center for Emerging and Zoonotic Infectious Diseases- Mycotic Diseases Branch (cdc-ncezid-mdb)
SRR10461267	Spain	Europe	blood	AA-194	2016-06-28	III	PRJNA595978	PMID: 32345637	National Center for Emerging and Zoonotic Infectious Diseases- Mycotic Diseases Branch (cdc-ncezid-mdb)
SRR10723347	France	Europe	not applicable	Candida auris CNRMA17-624	2017	I	PRJNA595978	PMID: 32345637	National Center for Emerging and Zoonotic Infectious Diseases- Mycotic Diseases Branch (cdc-ncezid-mdb)
SRR10723348	France	Europe	not applicable	Candida auris CNRMA15-337	2015	I	PRJNA595978	PMID: 32345637	National Center for Emerging and Zoonotic Infectious Diseases- Mycotic Diseases Branch (cdc-ncezid-mdb)
SRR10852068	Kenya	Africa	blood	B16401	2011-11-08	I	PRJNA595978	PMID: 32345637	National Center for Emerging and Zoonotic Infectious Diseases- Mycotic Diseases Branch (cdc-ncezid-mdb)
SRR11485317	South Africa	Africa	blood culture	WM_18.177	2018-07-01	III	PRJNA603602	PMID: 32500091	Institute of Clinical Pathology and Medical Research, Westmead Hospital
SRR11485318	Australia	Oceania	blood culture	WM_18.176	2015	III	PRJNA603602	PMID: 32500091	Institute of Clinical Pathology and Medical Research, Westmead Hospital
SRR11485319	Australia	Oceania	throat	WM_18.197	2018-11-08	III	PRJNA603602	PMID: 32500091	Institute of Clinical Pathology and Medical Research, Westmead Hospital
SRR11485320	Australia	Oceania	nose swab	WM_18.180	2018-09-20	III	PRJNA603602	PMID: 32500091	Institute of Clinical Pathology and Medical Research, Westmead Hospital
SRR11485321	Australia	Oceania	groin	WM_18.190	2018-09-11	III	PRJNA603602	PMID: 32500091	Institute of Clinical Pathology and Medical Research, Westmead Hospital
SRR11485322	Australia	Oceania	axilla swab	WM_18.189	2018-09-11	III	PRJNA603602	PMID: 32500091	Institute of Clinical Pathology and Medical Research, Westmead Hospital
SRR11485323	Australia	Oceania	sputum	WM_18.188	2018-09-07	III	PRJNA603602	PMID: 32500091	Institute of Clinical Pathology and Medical Research, Westmead Hospital
SRR11485324	Australia	Oceania	axilla swab	WM_18.187	2018-09-06	III	PRJNA603602	PMID: 32500091	Institute of Clinical Pathology and Medical Research, Westmead Hospital
SRR11485327	India	Asia	blood culture	WM_18.194	not applicable	I	PRJNA603602	PMID: 32500091	Institute of Clinical Pathology and Medical Research, Westmead Hospital
SRR11485329	India	Asia	blood culture	WM_18.174	not applicable	I	PRJNA603602	PMID: 32500091	Institute of Clinical Pathology and Medical Research, Westmead Hospital
SRR11485330	India	Asia	blood culture	WM_18.173	not applicable	I	PRJNA603602	PMID: 32500091	Institute of Clinical Pathology and Medical Research, Westmead Hospital
SRR11485331	South Africa	Africa	blood culture	WM_18.179	2017	III	PRJNA603602	PMID: 32500091	Institute of Clinical Pathology and Medical Research, Westmead Hospital
SRR11485332	South Africa	Africa	blood culture	WM_18.178	2017	III	PRJNA603602	PMID: 32500091	Institute of Clinical Pathology and Medical Research, Westmead Hospital
SRR11485333	Australia	Oceania	sputum	WM_18.182	2018-09-05	III	PRJNA603602	PMID: 32500091	Institute of Clinical Pathology and Medical Research, Westmead Hospital
SRR11485334	Australia	Oceania	wound swab peripherally inserted central catheter site	WM_18.181	2018-09-05	III	PRJNA603602	PMID: 32500091	Institute of Clinical Pathology and Medical Research, Westmead Hospital
SRR11485325	India	Asia	blood culture	WM_18.196	2018	I	PRJNA603602	PMID: 32500091	Institute of Clinical Pathology and Medical Research, Westmead Hospital
SRR11485326	India	Asia	blood culture	WM_18.195	2018	I	PRJNA603602	PMID: 32500091	Institute of Clinical Pathology and Medical Research, Westmead Hospital
SRR11485328	India	Asia	blood culture	WM_18.175	2018	I	PRJNA603602	PMID: 32500091	Institute of Clinical Pathology and Medical Research, Westmead Hospital
SRR12073435	United States	North America	sputum	B18532	2019	III	PRJNA638416	not applicable	National Center for Emerging and Zoonotic Infectious Diseases- Mycotic Diseases Branch (cdc-ncezid-mdb)
SRR12073436	United States	North America	sputum	B18531	2019	III	PRJNA638416	not applicable	National Center for Emerging and Zoonotic Infectious Diseases- Mycotic Diseases Branch (cdc-ncezid-mdb)
SRR12073437	United States	North America	aspirate	B18530	2019	III	PRJNA638416	not applicable	National Center for Emerging and Zoonotic Infectious Diseases- Mycotic Diseases Branch (cdc-ncezid-mdb)
SRR12073438	United States	North America	blood	B18529	2019	III	PRJNA638416	not applicable	National Center for Emerging and Zoonotic Infectious Diseases- Mycotic Diseases Branch (cdc-ncezid-mdb)
SRR12073439	United States	North America	blood	B18528	2019	III	PRJNA638416	not applicable	National Center for Emerging and Zoonotic Infectious Diseases- Mycotic Diseases Branch (cdc-ncezid-mdb)
SRR12073440	United States	North America	sputum	B18527	2019	III	PRJNA638416	not applicable	National Center for Emerging and Zoonotic Infectious Diseases- Mycotic Diseases Branch (cdc-ncezid-mdb)
SRR12073441	United States	North America	blood	B18526	2019	III	PRJNA638416	not applicable	National Center for Emerging and Zoonotic Infectious Diseases- Mycotic Diseases Branch (cdc-ncezid-mdb)
SRR12073442	United States	North America	blood	B17981	2019	III	PRJNA638416	not applicable	National Center for Emerging and Zoonotic Infectious Diseases- Mycotic Diseases Branch (cdc-ncezid-mdb)
SRR12073443	United States	North America	urine	B16820	2018	III	PRJNA638416	not applicable	National Center for Emerging and Zoonotic Infectious Diseases- Mycotic Diseases Branch (cdc-ncezid-mdb)
SRR12073444	United States	North America	blood	B17980	2019	III	PRJNA638416	not applicable	National Center for Emerging and Zoonotic Infectious Diseases- Mycotic Diseases Branch (cdc-ncezid-mdb)
SRR12073445	United States	North America	blood	B17979	2019	III	PRJNA638416	not applicable	National Center for Emerging and Zoonotic Infectious Diseases- Mycotic Diseases Branch (cdc-ncezid-mdb)
SRR12073446	United States	North America	blood	B17915	2019	III	PRJNA638416	not applicable	National Center for Emerging and Zoonotic Infectious Diseases- Mycotic Diseases Branch (cdc-ncezid-mdb)
SRR12073447	United States	North America	bronchial washings	B17914	2019	III	PRJNA638416	not applicable	National Center for Emerging and Zoonotic Infectious Diseases- Mycotic Diseases Branch (cdc-ncezid-mdb)
SRR12073448	United States	North America	wound	B17913	2019	III	PRJNA638416	not applicable	National Center for Emerging and Zoonotic Infectious Diseases- Mycotic Diseases Branch (cdc-ncezid-mdb)
SRR12073449	United States	North America	not applicable	B17912	2019	III	PRJNA638416	not applicable	National Center for Emerging and Zoonotic Infectious Diseases- Mycotic Diseases Branch (cdc-ncezid-mdb)
SRR12073450	United States	North America	urine	B17911	2019	III	PRJNA638416	not applicable	National Center for Emerging and Zoonotic Infectious Diseases- Mycotic Diseases Branch (cdc-ncezid-mdb)
SRR12073451	United States	North America	blood	B17910	2019	III	PRJNA638416	not applicable	National Center for Emerging and Zoonotic Infectious Diseases- Mycotic Diseases Branch (cdc-ncezid-mdb)
SRR12073452	United States	North America	blood	B17909	2019	III	PRJNA638416	not applicable	National Center for Emerging and Zoonotic Infectious Diseases- Mycotic Diseases Branch (cdc-ncezid-mdb)
SRR12073453	United States	North America	blood	B17908	2019	III	PRJNA638416	not applicable	National Center for Emerging and Zoonotic Infectious Diseases- Mycotic Diseases Branch (cdc-ncezid-mdb)
SRR12073454	United States	North America	blood	B16329	2018	IV	PRJNA638416	not applicable	National Center for Emerging and Zoonotic Infectious Diseases- Mycotic Diseases Branch (cdc-ncezid-mdb)
SRR12073455	United States	North America	blood	B17907	2019	I	PRJNA638416	not applicable	National Center for Emerging and Zoonotic Infectious Diseases- Mycotic Diseases Branch (cdc-ncezid-mdb)
SRR12073456	United States	North America	blood	B17905	2019	III	PRJNA638416	not applicable	National Center for Emerging and Zoonotic Infectious Diseases- Mycotic Diseases Branch (cdc-ncezid-mdb)
SRR12073457	United States	North America	axilla and groin	B17904	2019	III	PRJNA638416	not applicable	National Center for Emerging and Zoonotic Infectious Diseases- Mycotic Diseases Branch (cdc-ncezid-mdb)
SRR12073458	United States	North America	blood	B17798	2019	III	PRJNA638416	not applicable	National Center for Emerging and Zoonotic Infectious Diseases- Mycotic Diseases Branch (cdc-ncezid-mdb)
SRR12073459	United States	North America	axilla and groin	B17656	2019	III	PRJNA638416	not applicable	National Center for Emerging and Zoonotic Infectious Diseases- Mycotic Diseases Branch (cdc-ncezid-mdb)
SRR12073460	United States	North America	axilla and groin	B17655	2019	III	PRJNA638416	not applicable	National Center for Emerging and Zoonotic Infectious Diseases- Mycotic Diseases Branch (cdc-ncezid-mdb)
SRR12073461	United States	North America	axilla and groin	B17654	2019	III	PRJNA638416	not applicable	National Center for Emerging and Zoonotic Infectious Diseases- Mycotic Diseases Branch (cdc-ncezid-mdb)
SRR12073462	United States	North America	axilla and groin	B17653	2019	III	PRJNA638416	not applicable	National Center for Emerging and Zoonotic Infectious Diseases- Mycotic Diseases Branch (cdc-ncezid-mdb)
SRR12073463	United States	North America	blood	B17651	2019	III	PRJNA638416	not applicable	National Center for Emerging and Zoonotic Infectious Diseases- Mycotic Diseases Branch (cdc-ncezid-mdb)
SRR12073464	United States	North America	urine	B17650	2019	I	PRJNA638416	not applicable	National Center for Emerging and Zoonotic Infectious Diseases- Mycotic Diseases Branch (cdc-ncezid-mdb)
SRR12073466	United States	North America	blood	B13703	2017	IV	PRJNA638416	not applicable	National Center for Emerging and Zoonotic Infectious Diseases- Mycotic Diseases Branch (cdc-ncezid-mdb)
SRR12073467	United States	North America	blood	B17604	2019	I	PRJNA638416	not applicable	National Center for Emerging and Zoonotic Infectious Diseases- Mycotic Diseases Branch (cdc-ncezid-mdb)
SRR12073468	United States	North America	urine	B17055	2019	I	PRJNA638416	not applicable	National Center for Emerging and Zoonotic Infectious Diseases- Mycotic Diseases Branch (cdc-ncezid-mdb)
SRR12073469	United States	North America	urine	B17054	2019	III	PRJNA638416	not applicable	National Center for Emerging and Zoonotic Infectious Diseases- Mycotic Diseases Branch (cdc-ncezid-mdb)
SRR12073470	United States	North America	urine	B17051	2019	I	PRJNA638416	not applicable	National Center for Emerging and Zoonotic Infectious Diseases- Mycotic Diseases Branch (cdc-ncezid-mdb)
SRR12073471	United States	North America	urine	B17050	2018	III	PRJNA638416	not applicable	National Center for Emerging and Zoonotic Infectious Diseases- Mycotic Diseases Branch (cdc-ncezid-mdb)
SRR12073472	United States	North America	blood	B18759	2019	III	PRJNA638416	not applicable	National Center for Emerging and Zoonotic Infectious Diseases- Mycotic Diseases Branch (cdc-ncezid-mdb)
SRR12073473	United States	North America	fluid_body	B18754	2019	III	PRJNA638416	not applicable	National Center for Emerging and Zoonotic Infectious Diseases- Mycotic Diseases Branch (cdc-ncezid-mdb)
SRR12073474	United States	North America	axilla and groin	B18734	2019	III	PRJNA638416	not applicable	National Center for Emerging and Zoonotic Infectious Diseases- Mycotic Diseases Branch (cdc-ncezid-mdb)
SRR12073475	United States	North America	axilla and groin	B18733	2019	III	PRJNA638416	not applicable	National Center for Emerging and Zoonotic Infectious Diseases- Mycotic Diseases Branch (cdc-ncezid-mdb)
SRR12073476	United States	North America	axilla and groin	B18732	2019	III	PRJNA638416	not applicable	National Center for Emerging and Zoonotic Infectious Diseases- Mycotic Diseases Branch (cdc-ncezid-mdb)
SRR12073477	United States	North America	axilla and groin	B18669	2019	III	PRJNA638416	not applicable	National Center for Emerging and Zoonotic Infectious Diseases- Mycotic Diseases Branch (cdc-ncezid-mdb)
SRR12073478	United States	North America	axilla and groin	B18668	2019	III	PRJNA638416	not applicable	National Center for Emerging and Zoonotic Infectious Diseases- Mycotic Diseases Branch (cdc-ncezid-mdb)
SRR12073479	United States	North America	axilla and groin	B18667	2019	III	PRJNA638416	not applicable	National Center for Emerging and Zoonotic Infectious Diseases- Mycotic Diseases Branch (cdc-ncezid-mdb)
SRR12073480	United States	North America	axilla and groin	B18666	2019	III	PRJNA638416	not applicable	National Center for Emerging and Zoonotic Infectious Diseases- Mycotic Diseases Branch (cdc-ncezid-mdb)
SRR12073481	United States	North America	axilla and groin	B18665	2019	III	PRJNA638416	not applicable	National Center for Emerging and Zoonotic Infectious Diseases- Mycotic Diseases Branch (cdc-ncezid-mdb)
SRR12073482	United States	North America	blood	B17018	2019	III	PRJNA638416	not applicable	National Center for Emerging and Zoonotic Infectious Diseases- Mycotic Diseases Branch (cdc-ncezid-mdb)
SRR12073483	United States	North America	ulcer	B18534	2019	III	PRJNA638416	not applicable	National Center for Emerging and Zoonotic Infectious Diseases- Mycotic Diseases Branch (cdc-ncezid-mdb)
SRR12073484	United States	North America	blood	B18533	2019	III	PRJNA638416	not applicable	National Center for Emerging and Zoonotic Infectious Diseases- Mycotic Diseases Branch (cdc-ncezid-mdb)
SRR12526234	United States	North America	blood	B18925	2020	III	PRJNA638416	not applicable	National Center for Emerging and Zoonotic Infectious Diseases- Mycotic Diseases Branch (cdc-ncezid-mdb)
SRR12526236	United States	North America	blood	B18906	2019	III	PRJNA638416	not applicable	National Center for Emerging and Zoonotic Infectious Diseases- Mycotic Diseases Branch (cdc-ncezid-mdb)
SRR12526237	United States	North America	blood	B18891	2020	III	PRJNA638416	not applicable	National Center for Emerging and Zoonotic Infectious Diseases- Mycotic Diseases Branch (cdc-ncezid-mdb)
SRR12526238	United States	North America	blood	B18908	2019	III	PRJNA638416	not applicable	National Center for Emerging and Zoonotic Infectious Diseases- Mycotic Diseases Branch (cdc-ncezid-mdb)
SRR12526239	United States	North America	urine	B18830	2020	III	PRJNA638416	not applicable	National Center for Emerging and Zoonotic Infectious Diseases- Mycotic Diseases Branch (cdc-ncezid-mdb)
SRR12526240	United States	North America	sputum	B18919	2020	III	PRJNA638416	not applicable	National Center for Emerging and Zoonotic Infectious Diseases- Mycotic Diseases Branch (cdc-ncezid-mdb)
SRR12526241	United States	North America	wound	B18833	2020	III	PRJNA638416	not applicable	National Center for Emerging and Zoonotic Infectious Diseases- Mycotic Diseases Branch (cdc-ncezid-mdb)
SRR12526242	United States	North America	urine	B18811	2020	III	PRJNA638416	not applicable	National Center for Emerging and Zoonotic Infectious Diseases- Mycotic Diseases Branch (cdc-ncezid-mdb)
SRR12526243	United States	North America	blood	B18996	2020	III	PRJNA638416	not applicable	National Center for Emerging and Zoonotic Infectious Diseases- Mycotic Diseases Branch (cdc-ncezid-mdb)
SRR12526244	United States	North America	wound	B18995	2020	III	PRJNA638416	not applicable	National Center for Emerging and Zoonotic Infectious Diseases- Mycotic Diseases Branch (cdc-ncezid-mdb)
SRR12526245	United States	North America	blood	B18982	2020	III	PRJNA638416	not applicable	National Center for Emerging and Zoonotic Infectious Diseases- Mycotic Diseases Branch (cdc-ncezid-mdb)
SRR12526246	United States	North America	bronchial washings	B18981	2020	III	PRJNA638416	not applicable	National Center for Emerging and Zoonotic Infectious Diseases- Mycotic Diseases Branch (cdc-ncezid-mdb)
SRR12526248	United States	North America	blood	B18977	2020	III	PRJNA638416	not applicable	National Center for Emerging and Zoonotic Infectious Diseases- Mycotic Diseases Branch (cdc-ncezid-mdb)
SRR12526249	United States	North America	urine	B18976	2020	III	PRJNA638416	not applicable	National Center for Emerging and Zoonotic Infectious Diseases- Mycotic Diseases Branch (cdc-ncezid-mdb)
SRR12526251	United States	North America	bronchial washings	B18832	2020	III	PRJNA638416	not applicable	National Center for Emerging and Zoonotic Infectious Diseases- Mycotic Diseases Branch (cdc-ncezid-mdb)
SRR12526252	United States	North America	blood	B18926	2020	III	PRJNA638416	not applicable	National Center for Emerging and Zoonotic Infectious Diseases- Mycotic Diseases Branch (cdc-ncezid-mdb)
SRR12784119	United States	North America	urine	B19025	2020	III	PRJNA638416	not applicable	National Center for Emerging and Zoonotic Infectious Diseases- Mycotic Diseases Branch (cdc-ncezid-mdb)
SRR12784120	United States	North America	blood	B19024	2020	III	PRJNA638416	not applicable	National Center for Emerging and Zoonotic Infectious Diseases- Mycotic Diseases Branch (cdc-ncezid-mdb)
SRR12784121	United States	North America	aspirate	B18812	2020	III	PRJNA638416	not applicable	National Center for Emerging and Zoonotic Infectious Diseases- Mycotic Diseases Branch (cdc-ncezid-mdb)
SRR12784122	United States	North America	sputum	B19069	2020	III	PRJNA638416	not applicable	National Center for Emerging and Zoonotic Infectious Diseases- Mycotic Diseases Branch (cdc-ncezid-mdb)
SRR12784123	United States	North America	blood	B18933	2020	III	PRJNA638416	not applicable	National Center for Emerging and Zoonotic Infectious Diseases- Mycotic Diseases Branch (cdc-ncezid-mdb)
SRR12784124	United States	North America	wound	B13702	2017	IV	PRJNA638416	not applicable	National Center for Emerging and Zoonotic Infectious Diseases- Mycotic Diseases Branch (cdc-ncezid-mdb)
SRR12784125	United States	North America	wound	B13701	2017	IV	PRJNA638416	not applicable	National Center for Emerging and Zoonotic Infectious Diseases- Mycotic Diseases Branch (cdc-ncezid-mdb)
SRR12784126	United States	North America	urine	B19007	2020	III	PRJNA638416	not applicable	National Center for Emerging and Zoonotic Infectious Diseases- Mycotic Diseases Branch (cdc-ncezid-mdb)
SRR12784127	United States	North America	blood	B19006	2020	III	PRJNA638416	not applicable	National Center for Emerging and Zoonotic Infectious Diseases- Mycotic Diseases Branch (cdc-ncezid-mdb)
SRR12784128	United States	North America	urine	B18997	2020	III	PRJNA638416	not applicable	National Center for Emerging and Zoonotic Infectious Diseases- Mycotic Diseases Branch (cdc-ncezid-mdb)
SRR12784129	United States	North America	trachea aspirate	B19132	2020	III	PRJNA638416	not applicable	National Center for Emerging and Zoonotic Infectious Diseases- Mycotic Diseases Branch (cdc-ncezid-mdb)
SRR12784130	United States	North America	wound	B13700	2017	IV	PRJNA638416	not applicable	National Center for Emerging and Zoonotic Infectious Diseases- Mycotic Diseases Branch (cdc-ncezid-mdb)
SRR12784131	United States	North America	blood	B19131	2020	III	PRJNA638416	not applicable	National Center for Emerging and Zoonotic Infectious Diseases- Mycotic Diseases Branch (cdc-ncezid-mdb)
SRR12784133	United States	North America	aspirate	B19066	2020	III	PRJNA638416	not applicable	National Center for Emerging and Zoonotic Infectious Diseases- Mycotic Diseases Branch (cdc-ncezid-mdb)
SRR12784134	United States	North America	blood	B19065	2020	III	PRJNA638416	not applicable	National Center for Emerging and Zoonotic Infectious Diseases- Mycotic Diseases Branch (cdc-ncezid-mdb)
SRR12784135	United States	North America	wound	B19062	2020	III	PRJNA638416	not applicable	National Center for Emerging and Zoonotic Infectious Diseases- Mycotic Diseases Branch (cdc-ncezid-mdb)
SRR12784136	United States	North America	urine	B19056	2020	III	PRJNA638416	not applicable	National Center for Emerging and Zoonotic Infectious Diseases- Mycotic Diseases Branch (cdc-ncezid-mdb)
SRR12784137	United States	North America	blood	B19055	2020	III	PRJNA638416	not applicable	National Center for Emerging and Zoonotic Infectious Diseases- Mycotic Diseases Branch (cdc-ncezid-mdb)
SRR12784138	United States	North America	urine	B19030	2020	III	PRJNA638416	not applicable	National Center for Emerging and Zoonotic Infectious Diseases- Mycotic Diseases Branch (cdc-ncezid-mdb)
SRR12784139	United States	North America	urine	B19029	2020	III	PRJNA638416	not applicable	National Center for Emerging and Zoonotic Infectious Diseases- Mycotic Diseases Branch (cdc-ncezid-mdb)
SRR12784140	United States	North America	sputum	B19026	2020	III	PRJNA638416	not applicable	National Center for Emerging and Zoonotic Infectious Diseases- Mycotic Diseases Branch (cdc-ncezid-mdb)
SRR12784141	United States	North America	wound	B13699	2017	IV	PRJNA638416	not applicable	National Center for Emerging and Zoonotic Infectious Diseases- Mycotic Diseases Branch (cdc-ncezid-mdb)
SRR12784142	United States	North America	urine	B12847	2017	IV	PRJNA638416	not applicable	National Center for Emerging and Zoonotic Infectious Diseases- Mycotic Diseases Branch (cdc-ncezid-mdb)
SRR12787994	United States	North America	blood	B18979	2020	I	PRJNA638416	not applicable	National Center for Emerging and Zoonotic Infectious Diseases- Mycotic Diseases Branch (cdc-ncezid-mdb)
SRR12787995	United States	North America	blood	B18978	2020	I	PRJNA638416	not applicable	National Center for Emerging and Zoonotic Infectious Diseases- Mycotic Diseases Branch (cdc-ncezid-mdb)
SRR12784132	United States	North America	urine	B19130	2020	I	PRJNA638416	not applicable	National Center for Emerging and Zoonotic Infectious Diseases- Mycotic Diseases Branch (cdc-ncezid-mdb)
SRR14590379	United States	North America	urine	B19285	2020-09-03	III	PRJNA638416	not applicable	National Center for Emerging and Zoonotic Infectious Diseases- Mycotic Diseases Branch (cdc-ncezid-mdb)
SRR14590380	United States	North America	wound	B19585	2020-10-30	I	PRJNA638416	not applicable	National Center for Emerging and Zoonotic Infectious Diseases- Mycotic Diseases Branch (cdc-ncezid-mdb)
SRR14590381	United States	North America	blood	B19447	2020-09-30	I	PRJNA638416	not applicable	National Center for Emerging and Zoonotic Infectious Diseases- Mycotic Diseases Branch (cdc-ncezid-mdb)
SRR14590382	United States	North America	urine	B19222	2020-07-21	I	PRJNA638416	not applicable	National Center for Emerging and Zoonotic Infectious Diseases- Mycotic Diseases Branch (cdc-ncezid-mdb)
SRR14590383	United States	North America	not applicable	B19584	2020-10-29	III	PRJNA638416	not applicable	National Center for Emerging and Zoonotic Infectious Diseases- Mycotic Diseases Branch (cdc-ncezid-mdb)
SRR14590384	United States	North America	sputum	B19944	2021-01-24	III	PRJNA638416	not applicable	National Center for Emerging and Zoonotic Infectious Diseases- Mycotic Diseases Branch (cdc-ncezid-mdb)
SRR14590385	United States	North America	wound	B19985	2021-01-15	III	PRJNA638416	not applicable	National Center for Emerging and Zoonotic Infectious Diseases- Mycotic Diseases Branch (cdc-ncezid-mdb)
SRR14590386	United States	North America	wound	B19983	2021-01-19	III	PRJNA638416	not applicable	National Center for Emerging and Zoonotic Infectious Diseases- Mycotic Diseases Branch (cdc-ncezid-mdb)
SRR14590387	United States	North America	blood	B19921	2021-01-03	I	PRJNA638416	not applicable	National Center for Emerging and Zoonotic Infectious Diseases- Mycotic Diseases Branch (cdc-ncezid-mdb)
SRR14590388	United States	North America	urine	B19920	2021-01-04	III	PRJNA638416	not applicable	National Center for Emerging and Zoonotic Infectious Diseases- Mycotic Diseases Branch (cdc-ncezid-mdb)
SRR14590389	United States	North America	blood	B19913	2020-11-16	III	PRJNA638416	not applicable	National Center for Emerging and Zoonotic Infectious Diseases- Mycotic Diseases Branch (cdc-ncezid-mdb)
SRR14590390	United States	North America	leg	B19448	2020-10-02	III	PRJNA638416	not applicable	National Center for Emerging and Zoonotic Infectious Diseases- Mycotic Diseases Branch (cdc-ncezid-mdb)
SRR12057693	United States	North America	urine	[Candida] auris 19-61	not applicable	I	PRJNA640677	not applicable	NY Public Health's Wadsworth Center Mycology Laboratory.
SRR12057694	United States	North America	blood	[Candida] auris 19-43	not applicable	I	PRJNA640677	not applicable	NY Public Health's Wadsworth Center Mycology Laboratory.
SRR12057695	United States	North America	blood	[Candida] auris 19-42	not applicable	I	PRJNA640677	not applicable	NY Public Health's Wadsworth Center Mycology Laboratory.
SRR12057696	United States	North America	urine	[Candida] auris 19-4	not applicable	I	PRJNA640677	not applicable	NY Public Health's Wadsworth Center Mycology Laboratory.
SRR12667428	Italy	Europe	urine	FG_GE10	2020-05-18	I	PRJNA655187	PMID: 33672021	University of Genoa
SRR12667429	Italy	Europe	bronchoalveolar lavage	FG_GE9	2020-05-06	I	PRJNA655187	PMID: 33672021	University of Genoa
SRR12667430	Italy	Europe	blood	FG_GE8	2020-04-23	I	PRJNA655187	PMID: 33672021	University of Genoa
SRR12667431	Italy	Europe	bronchoalveolar lavage	FG_GE7	2020-04-16	I	PRJNA655187	PMID: 33672021	University of Genoa
SRR12667432	Italy	Europe	bronchoalveolar lavage	FG_GE6	2020-03-19	I	PRJNA655187	PMID: 33672021	University of Genoa
SRR12667433	Italy	Europe	bronchoalveolar lavage	FG_GE5	2020-02-23	I	PRJNA655187	PMID: 33672021	University of Genoa
SRR12667434	Italy	Europe	blood	FG_GE4	2020-02-17	I	PRJNA655187	PMID: 33672021	University of Genoa
SRR12667435	Italy	Europe	blood	FG_GE3	2020-01-28	I	PRJNA655187	PMID: 33672021	University of Genoa
SRR12667436	Italy	Europe	blood	FG_GE2	2019-08-01	I	PRJNA655187	PMID: 33672021	University of Genoa
SRR12667437	Italy	Europe	blood	FG_GE1	2019-07-20	I	PRJNA655187	PMID: 33672021	University of Genoa
SRR12474734	France	Europe	liver	CNRMA7-797_S17	2007-06-29	I	PRJNA657990	not applicable	Institut Pasteur
SRR12916689	United States	North America	pleural fluid, rt	UCLA_486	2020-09-03	III	PRJNA672695	PMID: 33755003	University of California Los Angeles
SRR12916691	United States	North America	inguinal/axillary	UCLA_455	2020-08-19	III	PRJNA672695	PMID: 33755003	University of California Los Angeles
SRR12916692	United States	North America	inguinal/axillary	UCLA_439	2020-08-12	III	PRJNA672695	PMID: 33755003	University of California Los Angeles
SRR12916693	United States	North America	tracheal suction	UCLA_154	2019-10-08	III	PRJNA672695	PMID: 33755003	University of California Los Angeles
SRR12916694	United States	North America	inguinal/axillary	UCLA_145	2019-10-08	III	PRJNA672695	PMID: 33755003	University of California Los Angeles
SRR13908937	United States	North America	not applicable	ACUZL_L18837751	2019	IV	PRJNA672955	PMID: 34155414	NHGRI/NIH
SRR13908938	United States	North America	not applicable	ACUZR_L18837769	2019	IV	PRJNA672955	PMID: 34155414	NHGRI/NIH
SRR13908939	United States	North America	not applicable	ACUZS_L18837772	2019	IV	PRJNA672955	PMID: 34155414	NHGRI/NIH
SRR13908940	United States	North America	not applicable	ACUZV_L18837781	2019	IV	PRJNA672955	PMID: 34155414	NHGRI/NIH
SRR13303958	India	Asia	salt marsh wetland and beach	VPCI-E-AN-188	2020-02-15	I	PRJNA679832	PMID: 33727354	University of Delhi/McMaster University
SRR13303959	India	Asia	salt marsh wetland and beach	VPCI-E-AN-187	2020-02-15	I	PRJNA679832	PMID: 33727354	University of Delhi/McMaster University
SRR13303960	India	Asia	salt marsh wetland and beach	VPCI-E-AN-186	2020-02-15	I	PRJNA679832	PMID: 33727354	University of Delhi/McMaster University
SRR13303961	India	Asia	salt marsh wetland and beach	VPCI-E-AN-185	2020-02-15	I	PRJNA679832	PMID: 33727354	University of Delhi/McMaster University
SRR13303962	India	Asia	salt marsh wetland and beach	VPCI-E-AN-184	2020-02-15	I	PRJNA679832	PMID: 33727354	University of Delhi/McMaster University
SRR13303963	India	Asia	salt marsh wetland and beach	VPCI-E-AN-183	2020-02-15	I	PRJNA679832	PMID: 33727354	University of Delhi/McMaster University
SRR13303964	India	Asia	salt marsh wetland and beach	VPCI-E-AN-182	2020-02-15	I	PRJNA679832	PMID: 33727354	University of Delhi/McMaster University
SRR13303965	India	Asia	salt marsh wetland and beach	VPCI-E-AN-181	2020-02-15	I	PRJNA679832	PMID: 33727354	University of Delhi/McMaster University
SRR13303966	India	Asia	salt marsh wetland and beach	VPCI-E-AN-177	2020-02-15	I	PRJNA679832	PMID: 33727354	University of Delhi/McMaster University
SRR13094247	India	Asia	salt marsh wetland and beach	VPCI-E-AN-180	2020-02-15	I	PRJNA679832	PMID: 33727354	University of Delhi/McMaster University
SRR13094248	India	Asia	salt marsh wetland and beach	VPCI-E-AN-179	2020-02-15	I	PRJNA679832	PMID: 33727354	University of Delhi/McMaster University
SRR13094249	India	Asia	salt marsh wetland and beach	VPCI-E-AN-176	2020-02-15	I	PRJNA679832	PMID: 33727354	University of Delhi/McMaster University
SRR13094250	India	Asia	salt marsh wetland and beach	VPCI-E-AN-175	2020-02-15	I	PRJNA679832	PMID: 33727354	University of Delhi/McMaster University
SRR13296417	India	Asia	ear; patient d	VPCI_83_P_20	2019-12-13	I	PRJNA687539	PMID: 33530297	University of Delhi/McMaster University
SRR13296418	India	Asia	ear; patient d	VPCI_82_P_20	2019-12-13	I	PRJNA687539	PMID: 33530297	University of Delhi/McMaster University
SRR13296421	India	Asia	the floor; patient d	VPCI_E_7LP_20	2019-12-19	I	PRJNA687539	PMID: 33530297	University of Delhi/McMaster University
SRR13296424	India	Asia	bed railing; patient i	VPCI_E_41C_20	2019-09-10	I	PRJNA687539	PMID: 33530297	University of Delhi/McMaster University
SRR13296425	India	Asia	bed railing; patient b	VPCI_E_25_20	2019-09-10	I	PRJNA687539	PMID: 33530297	University of Delhi/McMaster University
SRR13296419	India	Asia	groin; patient c	VPCI_81_P_20	2019-12-10	I	PRJNA687539	PMID: 33530297	University of Delhi/McMaster University
SRR13296420	India	Asia	patient	VPCI_80_P_20	2019-09-05	I	PRJNA687539	PMID: 33530297	University of Delhi/McMaster University
SRR13296422	India	Asia	the pillow; patient d	VPCI_E_3_20	2019-12-19	I	PRJNA687539	PMID: 33530297	University of Delhi/McMaster University
SRR13296423	India	Asia	the mobile phone; patient d	VPCI_E_17W_20	2019-12-19	I	PRJNA687539	PMID: 33530297	University of Delhi/McMaster University
SRR13710769	Qatar	Asia	nasal	CAS10	2019-06-28	I	PRJNA693430	PMID: 33807036	Sidra Medicine
SRR13710770	Qatar	Asia	nasal	CAS9	2019-06-28	I	PRJNA693430	PMID: 33807036	Sidra Medicine
SRR13710771	Qatar	Asia	skin	CAS8	2019-06-28	I	PRJNA693430	PMID: 33807036	Sidra Medicine
SRR13710772	Qatar	Asia	groin and axilla	CAS7	2019-06-18	I	PRJNA693430	PMID: 33807036	Sidra Medicine
SRR13710773	Qatar	Asia	nasal	CAS6	2019-06-18	I	PRJNA693430	PMID: 33807036	Sidra Medicine
SRR13710774	Qatar	Asia	cabinet (568)	CAS49	2020-09-18	I	PRJNA693430	PMID: 33807036	Sidra Medicine
SRR13710775	Qatar	Asia	couch (568)	CAS48	2020-09-17	I	PRJNA693430	PMID: 33807036	Sidra Medicine
SRR13710776	Qatar	Asia	bed (568)	CAS47	2020-09-16	I	PRJNA693430	PMID: 33807036	Sidra Medicine
SRR13710777	Qatar	Asia	bedside table	CAS24	2020-01-05	I	PRJNA693430	PMID: 33807036	Sidra Medicine
SRR13710778	Qatar	Asia	nasal	CAS5	2019-06-09	I	PRJNA693430	PMID: 33807036	Sidra Medicine
SRR13710779	Qatar	Asia	urinary bladder	CAS52	2020-08-25	I	PRJNA693430	PMID: 33807036	Sidra Medicine
SRR13710780	Qatar	Asia	urinary bladder	CAS51	2020-09-14	I	PRJNA693430	PMID: 33807036	Sidra Medicine
SRR13710781	Qatar	Asia	nasal	CAS50	2020-07-20	I	PRJNA693430	PMID: 33807036	Sidra Medicine
SRR13710782	Qatar	Asia	axilla	CAS46	2020-11-02	I	PRJNA693430	PMID: 33807036	Sidra Medicine
SRR13710783	Qatar	Asia	groin	CAS45	2020-10-14	I	PRJNA693430	PMID: 33807036	Sidra Medicine
SRR13710784	Qatar	Asia	axilla	CAS43	2020-09-14	I	PRJNA693430	PMID: 33807036	Sidra Medicine
SRR13710786	Qatar	Asia	urinary catheter	CAS41	2020-08-18	I	PRJNA693430	PMID: 33807036	Sidra Medicine
SRR13710787	Qatar	Asia	axilla	CAS40	2020-08-07	I	PRJNA693430	PMID: 33807036	Sidra Medicine
SRR13710788	Qatar	Asia	bal	CAS20044(CAS28)	2020-05-12	I	PRJNA693430	PMID: 33807036	Sidra Medicine
SRR13710789	Qatar	Asia	nasal	CAS4	2019-06-26	I	PRJNA693430	PMID: 33807036	Sidra Medicine
SRR13710790	Qatar	Asia	axilla groin	CAS3357(CAS36)	2020-05-20	I	PRJNA693430	PMID: 33807036	Sidra Medicine
SRR13710791	Qatar	Asia	blood	CAS34	2020-06-19	I	PRJNA693430	PMID: 33807036	Sidra Medicine
SRR13710792	Qatar	Asia	body fluid	CAS33	2020-02-23	I	PRJNA693430	PMID: 33807036	Sidra Medicine
SRR13710793	Qatar	Asia	urine	CAS32	2019-09-02	I	PRJNA693430	PMID: 33807036	Sidra Medicine
SRR13710794	Qatar	Asia	tracheal aspirates	CAS29	2020-06-17	I	PRJNA693430	PMID: 33807036	Sidra Medicine
SRR13710795	Qatar	Asia	blood	CAS27	2020-03-17	I	PRJNA693430	PMID: 33807036	Sidra Medicine
SRR13710796	Qatar	Asia	bal	CAS26	2020-02-20	I	PRJNA693430	PMID: 33807036	Sidra Medicine
SRR13710797	Qatar	Asia	pus	CAS25	2020-02-24	I	PRJNA693430	PMID: 33807036	Sidra Medicine
SRR13710798	Qatar	Asia	other	CAS23	2019-09-01	I	PRJNA693430	PMID: 33807036	Sidra Medicine
SRR13710799	Qatar	Asia	groin	CAS21	2020-01-10	I	PRJNA693430	PMID: 33807036	Sidra Medicine
SRR13710800	Qatar	Asia	wound	CAS3	2019-03-17	I	PRJNA693430	PMID: 33807036	Sidra Medicine
SRR13710801	Qatar	Asia	urine	CAS20	2018-05-14	I	PRJNA693430	PMID: 33807036	Sidra Medicine
SRR13710802	Qatar	Asia	axilla	CAS19	2020-01-09	I	PRJNA693430	PMID: 33807036	Sidra Medicine
SRR13710803	Qatar	Asia	nasal	CAS18	2020-01-08	I	PRJNA693430	PMID: 33807036	Sidra Medicine
SRR13710804	Qatar	Asia	other	CAS17	2020-08-28	I	PRJNA693430	PMID: 33807036	Sidra Medicine
SRR13710805	Qatar	Asia	urine	CAS16	2019-08-04	I	PRJNA693430	PMID: 33807036	Sidra Medicine
SRR13710806	Qatar	Asia	urine	CAS15	2019-09-14	I	PRJNA693430	PMID: 33807036	Sidra Medicine
SRR13710807	Qatar	Asia	endotracheal tube	CAS14	2020-01-04	I	PRJNA693430	PMID: 33807036	Sidra Medicine
SRR13710808	Qatar	Asia	groin	CAS13	2019-07-30	I	PRJNA693430	PMID: 33807036	Sidra Medicine
SRR13710809	Qatar	Asia	screening	CAS12	2019-07-11	I	PRJNA693430	PMID: 33807036	Sidra Medicine
SRR13710810	Qatar	Asia	skin	CAS11	2019-07-02	I	PRJNA693430	PMID: 33807036	Sidra Medicine
SRR13710811	Qatar	Asia	wound	CAS2	2019-02-27	I	PRJNA693430	PMID: 33807036	Sidra Medicine
SRR13710812	Qatar	Asia	endotracheal tube	CAS1	2018-12-21	I	PRJNA693430	PMID: 33807036	Sidra Medicine
SRR14252430	United States	North America	blood	B18017	2019-06-05	IV	PRJNA722434	not applicable	National Center for Emerging and Zoonotic Infectious Diseases- Mycotic Diseases Branch
SRR14252431	Kenya	Africa	skin swab	B18683	2019-11-25	III	PRJNA722434	not applicable	National Center for Emerging and Zoonotic Infectious Diseases- Mycotic Diseases Branch
SRR14252432	United States	North America	nose	B17835	2019-04-22	III	PRJNA722434	not applicable	National Center for Emerging and Zoonotic Infectious Diseases- Mycotic Diseases Branch
SRR14252433	not applicable	not applicable	skin swab	B18578	2019-12-12	II	PRJNA722434	not applicable	National Center for Emerging and Zoonotic Infectious Diseases- Mycotic Diseases Branch
SRR14252434	India	Asia	bal	B11203	2018-04-18	I	PRJNA722434	not applicable	National Center for Emerging and Zoonotic Infectious Diseases- Mycotic Diseases Branch
SRR14252435	Pakistan	Asia	burn wound	B11109	2019-04-18	I	PRJNA722434	not applicable	National Center for Emerging and Zoonotic Infectious Diseases- Mycotic Diseases Branch
SRR14631522	not applicable	not applicable	not applicable	AR390_S213	2021-05-21	I	PRJNA732280	not applicable	University of Michigan
SRR14802832	South Africa	Africa	blood	MRL_3225_40	2017	III	PRJNA737309	PMID: 35196811	National Institute for Communicable Diseases
SRR14802833	South Africa	Africa	blood	MRL_4288	2017	I	PRJNA737309	PMID: 35196811	National Institute for Communicable Diseases
SRR14802834	South Africa	Africa	blood	MRL_2980_63	2017	III	PRJNA737309	PMID: 35196811	National Institute for Communicable Diseases
SRR14802835	South Africa	Africa	blood	MRL_2859_37	2017	III	PRJNA737309	PMID: 35196811	National Institute for Communicable Diseases
SRR14802836	South Africa	Africa	blood	MRL_2736_81	2017	III	PRJNA737309	PMID: 35196811	National Institute for Communicable Diseases
SRR14802837	South Africa	Africa	blood	MRL_2723_38	2017	IV	PRJNA737309	PMID: 35196811	National Institute for Communicable Diseases
SRR14802838	South Africa	Africa	blood	MRL_2678_36	2017	III	PRJNA737309	PMID: 35196811	National Institute for Communicable Diseases
SRR14802839	South Africa	Africa	blood	MRL_2634_41	2017	III	PRJNA737309	PMID: 35196811	National Institute for Communicable Diseases
SRR14802840	South Africa	Africa	blood	MRL_2609_35	2017	III	PRJNA737309	PMID: 35196811	National Institute for Communicable Diseases
SRR14802841	South Africa	Africa	blood	MRL_2566_80	2017	III	PRJNA737309	PMID: 35196811	National Institute for Communicable Diseases
SRR14802842	South Africa	Africa	blood	MRL_2547_51	2017	III	PRJNA737309	PMID: 35196811	National Institute for Communicable Diseases
SRR14802843	South Africa	Africa	blood	MRL_2546_62	2017	III	PRJNA737309	PMID: 35196811	National Institute for Communicable Diseases
SRR14802844	South Africa	Africa	blood	MRL_4000	2017	I	PRJNA737309	PMID: 35196811	National Institute for Communicable Diseases
SRR14802845	South Africa	Africa	blood	MRL_2526_42	2017	III	PRJNA737309	PMID: 35196811	National Institute for Communicable Diseases
SRR14802846	South Africa	Africa	blood	MRL_2491_79	2017	III	PRJNA737309	PMID: 35196811	National Institute for Communicable Diseases
SRR14802847	South Africa	Africa	urine	MRL_128_98	2018	I	PRJNA737309	PMID: 35196811	National Institute for Communicable Diseases
SRR14802848	South Africa	Africa	blood	MRL_6196	2017	I	PRJNA737309	PMID: 35196811	National Institute for Communicable Diseases
SRR14802849	South Africa	Africa	blood	MRL_6057	2017	III	PRJNA737309	PMID: 35196811	National Institute for Communicable Diseases
SRR14802850	South Africa	Africa	blood	MRL_5948	2017	III	PRJNA737309	PMID: 35196811	National Institute for Communicable Diseases
SRR14802851	South Africa	Africa	blood	MRL_5778	2017	I	PRJNA737309	PMID: 35196811	National Institute for Communicable Diseases
SRR14802852	South Africa	Africa	blood	MRL_5762	2017	III	PRJNA737309	PMID: 35196811	National Institute for Communicable Diseases
SRR14802853	South Africa	Africa	environmental swab	MRL_W-KNH046_9	2017	III	PRJNA737309	PMID: 35196811	National Institute for Communicable Diseases
SRR14802854	South Africa	Africa	axilla/groin swab	MRL_S6_18	2017	III	PRJNA737309	PMID: 35196811	National Institute for Communicable Diseases
SRR14802855	South Africa	Africa	axilla/groin swab	MRL_S4_17	2017	III	PRJNA737309	PMID: 35196811	National Institute for Communicable Diseases
SRR14802856	South Africa	Africa	environmental swab	MRL_S360-1_14	2017	III	PRJNA737309	PMID: 35196811	National Institute for Communicable Diseases
SRR14802857	South Africa	Africa	environmental swab	MRL_S353-2_11	2017	III	PRJNA737309	PMID: 35196811	National Institute for Communicable Diseases
SRR14802858	South Africa	Africa	blood	MRL_5716	2017	III	PRJNA737309	PMID: 35196811	National Institute for Communicable Diseases
SRR14802859	South Africa	Africa	axilla/groin swab	MRL_S33_26	2017	III	PRJNA737309	PMID: 35196811	National Institute for Communicable Diseases
SRR14802860	South Africa	Africa	environmental swab	MRL_S316-2_10	2017	III	PRJNA737309	PMID: 35196811	National Institute for Communicable Diseases
SRR14802861	South Africa	Africa	axilla/groin swab	MRL_S31_25	2017	III	PRJNA737309	PMID: 35196811	National Institute for Communicable Diseases
SRR14802862	South Africa	Africa	axilla/groin swab	MRL_S29_24	2017	III	PRJNA737309	PMID: 35196811	National Institute for Communicable Diseases
SRR14802863	South Africa	Africa	axilla/groin swab	MRL_S27_23	2017	III	PRJNA737309	PMID: 35196811	National Institute for Communicable Diseases
SRR14802864	South Africa	Africa	axilla/groin swab	MRL_S26_22	2017	III	PRJNA737309	PMID: 35196811	National Institute for Communicable Diseases
SRR14802865	South Africa	Africa	environmental swab	MRL_S200-1_15	2017	III	PRJNA737309	PMID: 35196811	National Institute for Communicable Diseases
SRR14802866	South Africa	Africa	axilla/groin swab	MRL_S2_16	2017	III	PRJNA737309	PMID: 35196811	National Institute for Communicable Diseases
SRR14802867	South Africa	Africa	environmental swab	MRL_B235-1_7	2017	III	PRJNA737309	PMID: 35196811	National Institute for Communicable Diseases
SRR14802868	South Africa	Africa	axilla/groin swab	MRL_S19_21	2017	III	PRJNA737309	PMID: 35196811	National Institute for Communicable Diseases
SRR14802869	South Africa	Africa	environmental swab	MRL_B195-1_12	2017	III	PRJNA737309	PMID: 35196811	National Institute for Communicable Diseases
SRR14802870	South Africa	Africa	environmental swab	MRL_B159-2_13	2017	III	PRJNA737309	PMID: 35196811	National Institute for Communicable Diseases
SRR14802871	South Africa	Africa	blood	MRL_6277b_53	2017	III	PRJNA737309	PMID: 35196811	National Institute for Communicable Diseases
SRR14802872	South Africa	Africa	blood	MRL_6241_97	2017	III	PRJNA737309	PMID: 35196811	National Institute for Communicable Diseases
SRR14802873	South Africa	Africa	blood	MRL_5953_93	2017	III	PRJNA737309	PMID: 35196811	National Institute for Communicable Diseases
SRR14802874	South Africa	Africa	blood	MRL_5946_91	2017	III	PRJNA737309	PMID: 35196811	National Institute for Communicable Diseases
SRR14802875	South Africa	Africa	blood	MRL_5714	2017	III	PRJNA737309	PMID: 35196811	National Institute for Communicable Diseases
SRR14802876	South Africa	Africa	blood	MRL_5771_92	2017	III	PRJNA737309	PMID: 35196811	National Institute for Communicable Diseases
SRR14802877	South Africa	Africa	blood	MRL_5734_5	2017	III	PRJNA737309	PMID: 35196811	National Institute for Communicable Diseases
SRR14802878	South Africa	Africa	blood	MRL_5704_4	2017	III	PRJNA737309	PMID: 35196811	National Institute for Communicable Diseases
SRR14802879	South Africa	Africa	blood	MRL_5625_3	2017	III	PRJNA737309	PMID: 35196811	National Institute for Communicable Diseases
SRR14802880	South Africa	Africa	blood	MRL_5624_2	2017	III	PRJNA737309	PMID: 35196811	National Institute for Communicable Diseases
SRR14802881	South Africa	Africa	blood	MRL_5593_67	2017	III	PRJNA737309	PMID: 35196811	National Institute for Communicable Diseases
SRR14802882	South Africa	Africa	blood	MRL_5585_46	2017	III	PRJNA737309	PMID: 35196811	National Institute for Communicable Diseases
SRR14802883	South Africa	Africa	blood	MRL_5580_66	2017	III	PRJNA737309	PMID: 35196811	National Institute for Communicable Diseases
SRR14802884	South Africa	Africa	blood	MRL_5574_55	2017	III	PRJNA737309	PMID: 35196811	National Institute for Communicable Diseases
SRR14802885	South Africa	Africa	blood	MRL_5561_57	2017	III	PRJNA737309	PMID: 35196811	National Institute for Communicable Diseases
SRR14802886	South Africa	Africa	blood	MRL_5591	2017	III	PRJNA737309	PMID: 35196811	National Institute for Communicable Diseases
SRR14802887	South Africa	Africa	blood	MRL_5547_45	2017	III	PRJNA737309	PMID: 35196811	National Institute for Communicable Diseases
SRR14802888	South Africa	Africa	blood	MRL_5543_54	2017	III	PRJNA737309	PMID: 35196811	National Institute for Communicable Diseases
SRR14802889	South Africa	Africa	blood	MRL_5483_43	2017	III	PRJNA737309	PMID: 35196811	National Institute for Communicable Diseases
SRR14802890	South Africa	Africa	blood	MRL_5405_95	2017	III	PRJNA737309	PMID: 35196811	National Institute for Communicable Diseases
SRR14802891	South Africa	Africa	blood	MRL_5386_58	2017	III	PRJNA737309	PMID: 35196811	National Institute for Communicable Diseases
SRR14802892	South Africa	Africa	blood	MRL_5305_44	2017	III	PRJNA737309	PMID: 35196811	National Institute for Communicable Diseases
SRR14802893	South Africa	Africa	blood	MRL_5268_27	2017	III	PRJNA737309	PMID: 35196811	National Institute for Communicable Diseases
SRR14802894	South Africa	Africa	blood	MRL_5233_75	2017	I	PRJNA737309	PMID: 35196811	National Institute for Communicable Diseases
SRR14802895	South Africa	Africa	blood	MRL_5222_59	2017	III	PRJNA737309	PMID: 35196811	National Institute for Communicable Diseases
SRR14802896	South Africa	Africa	blood	MRL_5173_28	2017	I	PRJNA737309	PMID: 35196811	National Institute for Communicable Diseases
SRR14802897	South Africa	Africa	blood	MRL_5590	2017	III	PRJNA737309	PMID: 35196811	National Institute for Communicable Diseases
SRR14802898	South Africa	Africa	blood	MRL_5116_74	2017	I	PRJNA737309	PMID: 35196811	National Institute for Communicable Diseases
SRR14802899	South Africa	Africa	blood	MRL_5109_29	2017	III	PRJNA737309	PMID: 35196811	National Institute for Communicable Diseases
SRR14802900	South Africa	Africa	blood	MRL_5006_96	2017	III	PRJNA737309	PMID: 35196811	National Institute for Communicable Diseases
SRR14802901	South Africa	Africa	blood	MRL_4944_56	2017	III	PRJNA737309	PMID: 35196811	National Institute for Communicable Diseases
SRR14802902	South Africa	Africa	blood	MRL_4943_30	2017	III	PRJNA737309	PMID: 35196811	National Institute for Communicable Diseases
SRR14802903	South Africa	Africa	blood	MRL_4934_87	2017	I	PRJNA737309	PMID: 35196811	National Institute for Communicable Diseases
SRR14802904	South Africa	Africa	blood	MRL_4930_73	2017	III	PRJNA737309	PMID: 35196811	National Institute for Communicable Diseases
SRR14802905	South Africa	Africa	blood	MRL_4928_61	2017	III	PRJNA737309	PMID: 35196811	National Institute for Communicable Diseases
SRR14802906	South Africa	Africa	blood	MRL_4926_60	2017	III	PRJNA737309	PMID: 35196811	National Institute for Communicable Diseases
SRR14802907	South Africa	Africa	blood	MRL_4925_94	2017	III	PRJNA737309	PMID: 35196811	National Institute for Communicable Diseases
SRR14802908	South Africa	Africa	blood	MRL_5588	2017	I	PRJNA737309	PMID: 35196811	National Institute for Communicable Diseases
SRR14802909	South Africa	Africa	blood	MRL_4916_65	2017	IV	PRJNA737309	PMID: 35196811	National Institute for Communicable Diseases
SRR14802910	South Africa	Africa	blood	MRL_4895_49	2017	III	PRJNA737309	PMID: 35196811	National Institute for Communicable Diseases
SRR14802911	South Africa	Africa	blood	MRL_4888_50	2017	III	PRJNA737309	PMID: 35196811	National Institute for Communicable Diseases
SRR14802912	South Africa	Africa	blood	MRL_4845_72	2017	III	PRJNA737309	PMID: 35196811	National Institute for Communicable Diseases
SRR14802913	South Africa	Africa	blood	MRL_4836_68	2017	III	PRJNA737309	PMID: 35196811	National Institute for Communicable Diseases
SRR14802914	South Africa	Africa	blood	MRL_4742_88	2017	III	PRJNA737309	PMID: 35196811	National Institute for Communicable Diseases
SRR14802915	South Africa	Africa	blood	MRL_4642_47	2017	III	PRJNA737309	PMID: 35196811	National Institute for Communicable Diseases
SRR14802916	South Africa	Africa	blood	MRL_4603_48	2017	III	PRJNA737309	PMID: 35196811	National Institute for Communicable Diseases
SRR14802917	South Africa	Africa	blood	MRL_4591_69	2017	III	PRJNA737309	PMID: 35196811	National Institute for Communicable Diseases
SRR14802918	South Africa	Africa	blood	MRL_4414_52	2017	III	PRJNA737309	PMID: 35196811	National Institute for Communicable Diseases
SRR14802919	South Africa	Africa	blood	MRL_5425	2017	I	PRJNA737309	PMID: 35196811	National Institute for Communicable Diseases
SRR14802920	South Africa	Africa	blood	MRL_4152_33	2017	III	PRJNA737309	PMID: 35196811	National Institute for Communicable Diseases
SRR14802921	South Africa	Africa	blood	MRL_3788_90	2017	III	PRJNA737309	PMID: 35196811	National Institute for Communicable Diseases
SRR14802922	South Africa	Africa	blood	MRL_3770_34	2017	III	PRJNA737309	PMID: 35196811	National Institute for Communicable Diseases
SRR14802923	South Africa	Africa	blood	MRL_3758_86	2017	III	PRJNA737309	PMID: 35196811	National Institute for Communicable Diseases
SRR14802924	South Africa	Africa	blood	MRL_3706_89	2017	III	PRJNA737309	PMID: 35196811	National Institute for Communicable Diseases
SRR14802925	South Africa	Africa	blood	MRL_3589_31	2017	III	PRJNA737309	PMID: 35196811	National Institute for Communicable Diseases
SRR14802926	South Africa	Africa	blood	MRL_3562_78	2017	III	PRJNA737309	PMID: 35196811	National Institute for Communicable Diseases
SRR14802927	South Africa	Africa	blood	MRL_3561_77	2017	III	PRJNA737309	PMID: 35196811	National Institute for Communicable Diseases
SRR14802928	South Africa	Africa	blood	MRL_3560_76	2017	III	PRJNA737309	PMID: 35196811	National Institute for Communicable Diseases
SRR14802929	South Africa	Africa	blood	MRL_353_1	2009	IV	PRJNA737309	PMID: 35196811	National Institute for Communicable Diseases
SRR14802930	South Africa	Africa	blood	MRL_4645	2017	I	PRJNA737309	PMID: 35196811	National Institute for Communicable Diseases
SRR14802931	South Africa	Africa	blood	MRL_3511_84	2017	III	PRJNA737309	PMID: 35196811	National Institute for Communicable Diseases
SRR14802932	South Africa	Africa	blood	MRL_3411_85	2017	III	PRJNA737309	PMID: 35196811	National Institute for Communicable Diseases
SRR14802933	South Africa	Africa	blood	MRL_3406_32	2017	III	PRJNA737309	PMID: 35196811	National Institute for Communicable Diseases
SRR14802934	South Africa	Africa	blood	MRL_3405_70	2017	III	PRJNA737309	PMID: 35196811	National Institute for Communicable Diseases
SRR14802935	South Africa	Africa	blood	MRL_3402_71	2017	III	PRJNA737309	PMID: 35196811	National Institute for Communicable Diseases
SRR14802936	South Africa	Africa	blood	MRL_3345_39	2017	III	PRJNA737309	PMID: 35196811	National Institute for Communicable Diseases
SRR14802937	South Africa	Africa	blood	MRL_3338_83	2017	III	PRJNA737309	PMID: 35196811	National Institute for Communicable Diseases
SRR14802938	South Africa	Africa	blood	MRL_3289_82	2017	III	PRJNA737309	PMID: 35196811	National Institute for Communicable Diseases
SRR14802939	South Africa	Africa	environmental swab	MRL_S158-1_8	2017	III	PRJNA737309	PMID: 35196811	National Institute for Communicable Diseases
SRR14802940	South Africa	Africa	blood	MRL_3269_64	2017	III	PRJNA737309	PMID: 35196811	National Institute for Communicable Diseases
SRR14802941	South Africa	Africa	axilla/groin swab	MRL_S13_19	2017	III	PRJNA737309	PMID: 35196811	National Institute for Communicable Diseases
SRR14802942	South Africa	Africa	environmental swab	MRL_B296-3_6	2017	III	PRJNA737309	PMID: 35196811	National Institute for Communicable Diseases
SRR14802943	South Africa	Africa	axilla/groin swab	MRL_S16_20	2017	III	PRJNA737309	PMID: 35196811	National Institute for Communicable Diseases
SRR14802944	South Africa	Africa	blood	MRL_5715	2017	III	PRJNA737309	PMID: 35196811	National Institute for Communicable Diseases
SRR14802945	South Africa	Africa	blood	MRL_3775	2017	I	PRJNA737309	PMID: 35196811	National Institute for Communicable Diseases
SRR14802946	South Africa	Africa	blood	MRL_3732	2017	I	PRJNA737309	PMID: 35196811	National Institute for Communicable Diseases
SRR16480620	United States	North America	not applicable	115	2021-09-01	I	PRJNA772662	not applicable	UF Health Jacksonville
SRR16481592	United States	North America	not applicable	123	2021-09-01	I	PRJNA772662	not applicable	UF Health Jacksonville
SRR16481613	United States	North America	not applicable	151	2021-09-01	I	PRJNA772662	not applicable	UF Health Jacksonville
SRR16481629	United States	North America	not applicable	157	2021-09-01	I	PRJNA772662	not applicable	UF Health Jacksonville
SRR16481927	United States	North America	not applicable	159	2021-09-01	I	PRJNA772662	not applicable	UF Health Jacksonville
SRR16482035	United States	North America	not applicable	160	2021-09-01	I	PRJNA772662	not applicable	UF Health Jacksonville
SRR17577038	United States	North America	nose	B17834	2019-04-22	III	PRJNA796037	not applicable	National Center for Emerging and Zoonotic Infectious Diseases- Mycotic Diseases Branch
SRR17577039	United States	North America	axilla and groin	C46008	2019-05-08	III	PRJNA796037	not applicable	National Center for Emerging and Zoonotic Infectious Diseases- Mycotic Diseases Branch
SRR17577040	United States	North America	axilla and groin	C46002	2019-05-08	III	PRJNA796037	not applicable	National Center for Emerging and Zoonotic Infectious Diseases- Mycotic Diseases Branch
SRR17577041	United States	North America	axilla and groin	C45991	2019-05-08	III	PRJNA796037	not applicable	National Center for Emerging and Zoonotic Infectious Diseases- Mycotic Diseases Branch
SRR17577042	United States	North America	axilla and groin	C45969	2019-05-08	III	PRJNA796037	not applicable	National Center for Emerging and Zoonotic Infectious Diseases- Mycotic Diseases Branch
SRR17577043	United States	North America	axilla and groin	C45965	2019-05-08	III	PRJNA796037	not applicable	National Center for Emerging and Zoonotic Infectious Diseases- Mycotic Diseases Branch
SRR17577044	United States	North America	axilla and groin	C45964	2019-05-08	III	PRJNA796037	not applicable	National Center for Emerging and Zoonotic Infectious Diseases- Mycotic Diseases Branch
SRR17577045	United States	North America	axilla and groin	C45960	2019-05-08	III	PRJNA796037	not applicable	National Center for Emerging and Zoonotic Infectious Diseases- Mycotic Diseases Branch
SRR17577046	United States	North America	axilla and groin	C45954	2019-05-08	III	PRJNA796037	not applicable	National Center for Emerging and Zoonotic Infectious Diseases- Mycotic Diseases Branch
SRR17577047	United States	North America	axilla and groin	C45616	2019-05-07	III	PRJNA796037	not applicable	National Center for Emerging and Zoonotic Infectious Diseases- Mycotic Diseases Branch
SRR17577048	United States	North America	axilla and groin	C45587	2019-05-07	III	PRJNA796037	not applicable	National Center for Emerging and Zoonotic Infectious Diseases- Mycotic Diseases Branch
SRR17577049	United States	North America	nose	B17833	2019-04-22	III	PRJNA796037	not applicable	National Center for Emerging and Zoonotic Infectious Diseases- Mycotic Diseases Branch
SRR17577050	United States	North America	axilla and groin	C21485	2019-04-25	III	PRJNA796037	not applicable	National Center for Emerging and Zoonotic Infectious Diseases- Mycotic Diseases Branch
SRR17577051	United States	North America	axilla and groin	C21086	2019-04-22	III	PRJNA796037	not applicable	National Center for Emerging and Zoonotic Infectious Diseases- Mycotic Diseases Branch
SRR17577052	United States	North America	axilla and groin	C21072	2019-04-22	III	PRJNA796037	not applicable	National Center for Emerging and Zoonotic Infectious Diseases- Mycotic Diseases Branch
SRR17577053	United States	North America	axilla and groin	C20955	2019-04-18	III	PRJNA796037	not applicable	National Center for Emerging and Zoonotic Infectious Diseases- Mycotic Diseases Branch
SRR17577054	United States	North America	axilla and groin	B18657	2019-10-01	III	PRJNA796037	not applicable	National Center for Emerging and Zoonotic Infectious Diseases- Mycotic Diseases Branch
SRR17577055	United States	North America	blood	B18540	2019-09-15	III	PRJNA796037	not applicable	National Center for Emerging and Zoonotic Infectious Diseases- Mycotic Diseases Branch
SRR17577056	United States	North America	ear	B18461	2019-08-17	III	PRJNA796037	not applicable	National Center for Emerging and Zoonotic Infectious Diseases- Mycotic Diseases Branch
SRR17577057	United States	North America	blood	B18460	2019-09-01	III	PRJNA796037	not applicable	National Center for Emerging and Zoonotic Infectious Diseases- Mycotic Diseases Branch
SRR17577058	United States	North America	axilla and groin	B18458	2019-09-25	III	PRJNA796037	not applicable	National Center for Emerging and Zoonotic Infectious Diseases- Mycotic Diseases Branch
SRR17577059	United States	North America	blood	B18289	2019-08-22	III	PRJNA796037	not applicable	National Center for Emerging and Zoonotic Infectious Diseases- Mycotic Diseases Branch
SRR17577060	United States	North America	not applicable	B17806	2019-03-28	III	PRJNA796037	not applicable	National Center for Emerging and Zoonotic Infectious Diseases- Mycotic Diseases Branch
SRR17577061	United States	North America	axilla and groin	B18278	2019-09-11	III	PRJNA796037	not applicable	National Center for Emerging and Zoonotic Infectious Diseases- Mycotic Diseases Branch
SRR17577062	United States	North America	axilla and groin	B18263	2019-08-28	III	PRJNA796037	not applicable	National Center for Emerging and Zoonotic Infectious Diseases- Mycotic Diseases Branch
SRR17577063	United States	North America	axilla and groin	B18249	2019-08-13	III	PRJNA796037	not applicable	National Center for Emerging and Zoonotic Infectious Diseases- Mycotic Diseases Branch
SRR17577064	United States	North America	urine	B18227	2019-07-24	III	PRJNA796037	not applicable	National Center for Emerging and Zoonotic Infectious Diseases- Mycotic Diseases Branch
SRR17577065	United States	North America	sputum	B18226	2019-07-29	III	PRJNA796037	not applicable	National Center for Emerging and Zoonotic Infectious Diseases- Mycotic Diseases Branch
SRR17577066	United States	North America	urine	B18225	2019-07-17	III	PRJNA796037	not applicable	National Center for Emerging and Zoonotic Infectious Diseases- Mycotic Diseases Branch
SRR17577067	United States	North America	blood	B18160	2019-07-15	III	PRJNA796037	not applicable	National Center for Emerging and Zoonotic Infectious Diseases- Mycotic Diseases Branch
SRR17577068	United States	North America	axilla and groin	B18159	2019-07-17	III	PRJNA796037	not applicable	National Center for Emerging and Zoonotic Infectious Diseases- Mycotic Diseases Branch
SRR17577069	United States	North America	foreign object (body)	B18158	2019-07-07	III	PRJNA796037	not applicable	National Center for Emerging and Zoonotic Infectious Diseases- Mycotic Diseases Branch
SRR17577070	United States	North America	axilla and groin	B17854	2019-04-03	III	PRJNA796037	not applicable	National Center for Emerging and Zoonotic Infectious Diseases- Mycotic Diseases Branch
SRR17577071	United States	North America	axilla and groin	B17853	2019-04-03	III	PRJNA796037	not applicable	National Center for Emerging and Zoonotic Infectious Diseases- Mycotic Diseases Branch
SRR17577072	United States	North America	axilla and groin	C46121	2019-05-09	III	PRJNA796037	not applicable	National Center for Emerging and Zoonotic Infectious Diseases- Mycotic Diseases Branch
SRR17577073	United States	North America	axilla and groin	C46107	2019-05-09	III	PRJNA796037	not applicable	National Center for Emerging and Zoonotic Infectious Diseases- Mycotic Diseases Branch
SRR17577074	United States	North America	axilla and groin	C46062	2019-05-09	III	PRJNA796037	not applicable	National Center for Emerging and Zoonotic Infectious Diseases- Mycotic Diseases Branch
SRR17577075	United States	North America	axilla and groin	C46027	2019-05-08	III	PRJNA796037	not applicable	National Center for Emerging and Zoonotic Infectious Diseases- Mycotic Diseases Branch
SRR17577076	United States	North America	axilla and groin	C46022	2019-05-08	III	PRJNA796037	not applicable	National Center for Emerging and Zoonotic Infectious Diseases- Mycotic Diseases Branch
SRR17577077	United States	North America	axilla and groin	C46020	2019-05-08	III	PRJNA796037	not applicable	National Center for Emerging and Zoonotic Infectious Diseases- Mycotic Diseases Branch
SRR17577078	United States	North America	axilla and groin	C46015	2019-05-08	III	PRJNA796037	not applicable	National Center for Emerging and Zoonotic Infectious Diseases- Mycotic Diseases Branch
SRR17577079	United States	North America	axilla and groin	C46014	2019-05-08	III	PRJNA796037	not applicable	National Center for Emerging and Zoonotic Infectious Diseases- Mycotic Diseases Branch
SRR17577080	United States	North America	axilla and groin	C46013	2019-05-08	III	PRJNA796037	not applicable	National Center for Emerging and Zoonotic Infectious Diseases- Mycotic Diseases Branch
SRR17577081	United States	North America	axilla and groin	C46010	2019-05-08	III	PRJNA796037	not applicable	National Center for Emerging and Zoonotic Infectious Diseases- Mycotic Diseases Branch
SRR17577082	United States	North America	urine	B18157	2019-07-04	III	PRJNA796037	not applicable	National Center for Emerging and Zoonotic Infectious Diseases- Mycotic Diseases Branch
SRR17577083	United States	North America	axilla and groin	B17746	2019-03-14	III	PRJNA796037	not applicable	National Center for Emerging and Zoonotic Infectious Diseases- Mycotic Diseases Branch
SRR17577084	United States	North America	axilla and groin	B17950	2019-05-15	III	PRJNA796037	not applicable	National Center for Emerging and Zoonotic Infectious Diseases- Mycotic Diseases Branch
SRR17577085	United States	North America	axilla and groin	B17949	2019-05-15	III	PRJNA796037	not applicable	National Center for Emerging and Zoonotic Infectious Diseases- Mycotic Diseases Branch
SRR17577086	United States	North America	axilla and groin	B17948	2019-05-15	III	PRJNA796037	not applicable	National Center for Emerging and Zoonotic Infectious Diseases- Mycotic Diseases Branch
SRR17577087	United States	North America	axilla and groin	B17937	2019-05-29	III	PRJNA796037	not applicable	National Center for Emerging and Zoonotic Infectious Diseases- Mycotic Diseases Branch
SRR17577088	United States	North America	blood	B17924	2019-05-04	III	PRJNA796037	not applicable	National Center for Emerging and Zoonotic Infectious Diseases- Mycotic Diseases Branch
SRR17577089	United States	North America	bronchial washings	B17916	2019-05-07	III	PRJNA796037	not applicable	National Center for Emerging and Zoonotic Infectious Diseases- Mycotic Diseases Branch
SRR17577090	United States	North America	nose	B17878	2019-05-09	III	PRJNA796037	not applicable	National Center for Emerging and Zoonotic Infectious Diseases- Mycotic Diseases Branch
SRR17577091	United States	North America	nose	B17877	2019-05-09	III	PRJNA796037	not applicable	National Center for Emerging and Zoonotic Infectious Diseases- Mycotic Diseases Branch
SRR17577092	United States	North America	nose	B17876	2019-05-07	III	PRJNA796037	not applicable	National Center for Emerging and Zoonotic Infectious Diseases- Mycotic Diseases Branch
SRR17577093	United States	North America	nose	B17875	2019-05-07	III	PRJNA796037	not applicable	National Center for Emerging and Zoonotic Infectious Diseases- Mycotic Diseases Branch
SRR17577094	United States	North America	axilla and groin	B17743	2019-03-14	III	PRJNA796037	not applicable	National Center for Emerging and Zoonotic Infectious Diseases- Mycotic Diseases Branch
SRR17577095	United States	North America	nose	B17874	2019-04-03	III	PRJNA796037	not applicable	National Center for Emerging and Zoonotic Infectious Diseases- Mycotic Diseases Branch
SRR17577096	United States	North America	nose	B17873	2019-04-03	III	PRJNA796037	not applicable	National Center for Emerging and Zoonotic Infectious Diseases- Mycotic Diseases Branch
SRR17577097	United States	North America	nose	B17872	2019-04-11	III	PRJNA796037	not applicable	National Center for Emerging and Zoonotic Infectious Diseases- Mycotic Diseases Branch
SRR17577098	United States	North America	axilla and groin	B17871	2019-04-11	III	PRJNA796037	not applicable	National Center for Emerging and Zoonotic Infectious Diseases- Mycotic Diseases Branch
SRR17577099	United States	North America	axilla and groin	B17870	2019-04-08	III	PRJNA796037	not applicable	National Center for Emerging and Zoonotic Infectious Diseases- Mycotic Diseases Branch
SRR17577100	United States	North America	axilla and groin	B17869	2019-04-08	III	PRJNA796037	not applicable	National Center for Emerging and Zoonotic Infectious Diseases- Mycotic Diseases Branch
SRR17577101	United States	North America	axilla and groin	B17868	2019-04-08	III	PRJNA796037	not applicable	National Center for Emerging and Zoonotic Infectious Diseases- Mycotic Diseases Branch
SRR17577102	United States	North America	axilla	B17867	2019-04-08	III	PRJNA796037	not applicable	National Center for Emerging and Zoonotic Infectious Diseases- Mycotic Diseases Branch
SRR17577103	United States	North America	axilla and groin	B17866	2019-04-08	III	PRJNA796037	not applicable	National Center for Emerging and Zoonotic Infectious Diseases- Mycotic Diseases Branch
SRR17577104	United States	North America	axilla and groin	B17865	2019-04-08	III	PRJNA796037	not applicable	National Center for Emerging and Zoonotic Infectious Diseases- Mycotic Diseases Branch
SRR17577105	United States	North America	axilla and groin	B17742	2019-03-14	III	PRJNA796037	not applicable	National Center for Emerging and Zoonotic Infectious Diseases- Mycotic Diseases Branch
SRR17577106	United States	North America	nose	B17864	2019-04-08	III	PRJNA796037	not applicable	National Center for Emerging and Zoonotic Infectious Diseases- Mycotic Diseases Branch
SRR17577107	United States	North America	nose	B17863	2019-04-08	III	PRJNA796037	not applicable	National Center for Emerging and Zoonotic Infectious Diseases- Mycotic Diseases Branch
SRR17577108	United States	North America	axilla	B17862	2019-04-08	III	PRJNA796037	not applicable	National Center for Emerging and Zoonotic Infectious Diseases- Mycotic Diseases Branch
SRR17577109	United States	North America	axilla and groin	B17861	2019-04-08	III	PRJNA796037	not applicable	National Center for Emerging and Zoonotic Infectious Diseases- Mycotic Diseases Branch
SRR17577110	United States	North America	axilla and groin	B17860	2019-04-08	III	PRJNA796037	not applicable	National Center for Emerging and Zoonotic Infectious Diseases- Mycotic Diseases Branch
SRR17577111	United States	North America	axilla and groin	B17859	2019-04-08	III	PRJNA796037	not applicable	National Center for Emerging and Zoonotic Infectious Diseases- Mycotic Diseases Branch
SRR17577112	United States	North America	axilla and groin	B17858	2019-04-08	III	PRJNA796037	not applicable	National Center for Emerging and Zoonotic Infectious Diseases- Mycotic Diseases Branch
SRR17577113	United States	North America	nose	B17857	2019-04-08	III	PRJNA796037	not applicable	National Center for Emerging and Zoonotic Infectious Diseases- Mycotic Diseases Branch
SRR17577114	United States	North America	axilla and groin	B17856	2019-04-04	III	PRJNA796037	not applicable	National Center for Emerging and Zoonotic Infectious Diseases- Mycotic Diseases Branch
SRR17577115	United States	North America	axilla and groin	B17855	2019-04-03	III	PRJNA796037	not applicable	National Center for Emerging and Zoonotic Infectious Diseases- Mycotic Diseases Branch
SRR17577116	United States	North America	axilla and groin	B17741	2019-03-14	III	PRJNA796037	not applicable	National Center for Emerging and Zoonotic Infectious Diseases- Mycotic Diseases Branch
SRR17577117	United States	North America	urine	B17721	2019-02-17	III	PRJNA796037	not applicable	National Center for Emerging and Zoonotic Infectious Diseases- Mycotic Diseases Branch
SRR18117952	India	Asia	fruit	VPCI-F38-B-2021	2021-07-26	I	PRJNA809768	PMID: 35357170	McMaster University/University of Delhi
SRR18117955	India	Asia	fruit	VPCI-F37-A-2021	2021-07-26	I	PRJNA809768	PMID: 35357170	McMaster University/University of Delhi
SRR18117956	India	Asia	fruit	VPCI-F36-A-2021	2021-07-26	I	PRJNA809768	PMID: 35357170	McMaster University/University of Delhi
SRR18117958	India	Asia	fruit	VPCI-F35-A-2021	2021-04-06	I	PRJNA809768	PMID: 35357170	McMaster University/University of Delhi
SRR18117959	India	Asia	fruit	VPCI-F6-E-2020	2020-04-15	I	PRJNA809768	PMID: 35357170	McMaster University/University of Delhi
SRR18117960	India	Asia	fruit	VPCI-F6-D-2020	2020-04-15	I	PRJNA809768	PMID: 35357170	McMaster University/University of Delhi
SRR18117961	India	Asia	fruit	VPCI-F6-C-2020	2020-04-15	I	PRJNA809768	PMID: 35357170	McMaster University/University of Delhi
SRR18117962	India	Asia	fruit	VPCI-F6-B-2020	2020-04-15	I	PRJNA809768	PMID: 35357170	McMaster University/University of Delhi
SRR18117963	India	Asia	fruit	VPCI-F6-A-2020	2020-04-15	I	PRJNA809768	PMID: 35357170	McMaster University/University of Delhi
SRR18117964	India	Asia	fruit	VPCI-F5-A-2020	2020-03-16	I	PRJNA809768	PMID: 35357170	McMaster University/University of Delhi
SRR18117965	India	Asia	fruit	VPCI-F1-B-2020	2020-03-16	I	PRJNA809768	PMID: 35357170	McMaster University/University of Delhi
SRR18117966	India	Asia	fruit	VPCI-F1-A-2020	2020-03-16	I	PRJNA809768	PMID: 35357170	McMaster University/University of Delhi
SRR18117951	India	Asia	fruit	VPCI-F39-A-2021	2021-07-26	I	PRJNA809768	PMID: 35357170	McMaster University/University of Delhi
SRR18117953	India	Asia	fruit	VPCI-F38-A-2021	2021-07-26	I	PRJNA809768	PMID: 35357170	McMaster University/University of Delhi
SRR18117954	India	Asia	fruit	VPCI-F37-B-2021	2021-07-26	I	PRJNA809768	PMID: 35357170	McMaster University/University of Delhi
SRR18117957	India	Asia	fruit	VPCI-F35-B-2021	2021-04-06	I	PRJNA809768	PMID: 35357170	McMaster University/University of Delhi
SRR9007776	Iran	Asia	ear	IRFC2087	2018	V	PRJNA541007	PMID: 31310230	Centers for Disease Control and Prevention

## Sheet: Table S2
##INFO=<ID=NS,Number=1,Type=Integer,Description="Number of Samples With Data">
##FILTER=<ID=NoCall,Description="No call for this sample at this position">
##FILTER=<ID=CovFail,Description="Insufficient depth of coverage for this sample at this position">
##FILTER=<ID=PropFail,Description="Insufficient proportion of reads were variant for this sample at this position">
##FORMAT=<Allele format: 1:ALT; 0:REF>
##SnpEffVersion="5.0e (build 2021-03-09 06:01), by Pablo Cingolani"
##SnpEffCmd="SnpEff B8441 missingdata.vcf "
GENE	ID	Clade	#CHROM	POS	REF	ALT	TYPE	IMPACT	HGVS.c	HGVS.p
FUR1	B9J08_004076	I	PEKT02000007.1	3118187	A	T	missense_variant	MODERATE	c.631T>A	p.Phe211Ile
FUR1	B9J08_004076	I	PEKT02000007.1	3118274	C	A	stop_gained	HIGH	c.544G>T	p.Glu182*
TAC1B	B9J08_004820	I	PEKT02000009.1	814633	G	A	missense_variant	MODERATE	c.43G>A	p.Ala15Thr
TAC1B	B9J08_004820	I	PEKT02000009.1	814861	G	T	missense_variant	MODERATE	c.271G>T	p.Gly91Cys
TAC1B	B9J08_004820	I	PEKT02000009.1	815165	G	A	missense_variant	MODERATE	c.575G>A	p.Ser192Asn
TAC1B	B9J08_004820	I	PEKT02000009.1	816073	C	G	missense_variant	MODERATE	c.1483C>G	p.Arg495Gly
TAC1B	B9J08_004820	I	PEKT02000009.1	816334	C	A	missense_variant	MODERATE	c.1744C>A	p.Leu582Ile
TAC1B	B9J08_004820	I	PEKT02000009.1	816337	G	T	missense_variant	MODERATE	c.1747G>T	p.Ala583Ser
TAC1B	B9J08_004820	I	PEKT02000009.1	816424	C	T	stop_gained	HIGH	c.1834C>T	p.Gln612*
TAC1B	B9J08_004820	I	PEKT02000009.1	816509	C	T	missense_variant	MODERATE	c.1919C>T	p.Ala640Val
TAC1B	B9J08_004820	I	PEKT02000009.1	816560	C	T	missense_variant	MODERATE	c.1970C>T	p.Ala657Val
TAC1B	B9J08_004820	I	PEKT02000009.1	816661	A	G	missense_variant	MODERATE	c.2071A>G	p.Lys691Glu
ERG3	B9J08_003737	I	PEKT02000007.1	2369992	G	A	synonymous_variant	LOW	c.1062C>T	p.Gly354Gly
ERG3	B9J08_003737	I	PEKT02000007.1	2370180	G	C	missense_variant	MODERATE	c.874C>G	p.His292Asp
ERG5	B9J08_002349	I	PEKT02000006.1	264109	C	A	synonymous_variant	LOW	c.1530C>A	p.Ile510Ile
ERG5_1	B9J08_004161	I	PEKT02000008.1	185877	A	C	synonymous_variant	LOW	c.870A>C	p.Thr290Thr
ERG6	B9J08_005340	I	PEKT02000010.1	960758	C	T	synonymous_variant	LOW	c.942G>A	p.Ser314Ser
CDR1	B9J08_000164	I	PEKT02000001.1	350087	G	A	synonymous_variant	LOW	c.2961C>T	p.Tyr987Tyr
CDR1	B9J08_000164	I	PEKT02000001.1	350921	T	A	missense_variant	MODERATE	c.2127A>T	p.Glu709Asp
CDR1	B9J08_000164	I	PEKT02000001.1	350938	C	A	missense_variant	MODERATE	c.2110G>T	p.Val704Leu
CDR1_1	B9J08_002451	I	PEKT02000006.1	482043	C	A	synonymous_variant	LOW	c.3012C>A	p.Thr1004Thr
CDR1_1	B9J08_002451	I	PEKT02000006.1	482402	T	C	missense_variant	MODERATE	c.3371T>C	p.Leu1124Pro
MDR1_2	B9J08_005035	I	PEKT02000010.1	308455	G	A	missense_variant	MODERATE	c.1957G>A	p.Glu653Lys
PMS1	B9J08_000094	I	PEKT02000001.1	210189	T	C	synonymous_variant	LOW	c.801T>C	p.Tyr267Tyr
PMS1	B9J08_000094	I	PEKT02000001.1	210951	T	A	missense_variant	MODERATE	c.1563T>A	p.Asn521Lys
ERG11	B9J08_001448	I	PEKT02000003.1	832910	A	C	missense_variant	MODERATE	c.1398T>G	p.Ile466Met
ERG11	B9J08_001448	I	PEKT02000003.1	833144	C	T	synonymous_variant	LOW	c.1164G>A	p.Val388Val
ERG11	B9J08_001448	I	PEKT02000003.1	833880	T	C	missense_variant	MODERATE	c.428A>G	p.Lys143Arg
ERG11	B9J08_001448	I	PEKT02000003.1	833913	T	A	missense_variant	MODERATE	c.395A>T	p.Tyr132Phe
ERG11_1	B9J08_002668	I	PEKT02000007.1	189758	G	T	synonymous_variant	LOW	c.702C>A	p.Ser234Ser
ERG7	B9J08_005007	I	PEKT02000010.1	243050	C	T	missense_variant	MODERATE	c.1384G>A	p.Ala462Thr
STE6	B9J08_002389	I	PEKT02000006.1	343507	T	C	missense_variant	MODERATE	c.641T>C	p.Phe214Ser
STE6	B9J08_002389	I	PEKT02000006.1	345023	G	T	missense_variant	MODERATE	c.2157G>T	p.Lys719Asn
YMC1	B9J08_002816	I	PEKT02000007.1	484914	C	T	missense_variant	MODERATE	c.434G>A	p.Gly145Asp
YMC1	B9J08_002816	I	PEKT02000007.1	484917	G	C	missense_variant	MODERATE	c.431C>G	p.Thr144Arg
ERG20	B9J08_003125	I	PEKT02000007.1	1085569	A	T	synonymous_variant	LOW	c.102A>T	p.Ala34Ala
TAC1B	B9J08_004820	II	PEKT02000009.1	815161	T	G	missense_variant	MODERATE	c.571T>G	p.Phe191Val
TAC1B	B9J08_004820	II	PEKT02000009.1	815231	T	C	missense_variant	MODERATE	c.641T>C	p.Phe214Ser
TAC1B	B9J08_004820	II	PEKT02000009.1	815308	G	T	stop_gained	HIGH	c.718G>T	p.Glu240*
TAC1B	B9J08_004820	II	PEKT02000009.1	816860	C	T	missense_variant	MODERATE	c.2270C>T	p.Ser757Phe
TAC1B	B9J08_004820	II	PEKT02000009.1	816878	T	C	missense_variant	MODERATE	c.2288T>C	p.Leu763Ser
TAC1B	B9J08_004820	II	PEKT02000009.1	817189	G	T	missense_variant	MODERATE	c.2599G>T	p.Gly867Trp
ERG5_2	B9J08_005308	II	PEKT02000010.1	885876	G	T	missense_variant	MODERATE	c.1439G>T	p.Ser480Ile
ERG5_3	B9J08_005548	II	PEKT02000012.1	8799	G	A	missense_variant	MODERATE	c.832G>A	p.Glu278Lys
ERG5_4	B9J08_001515	II	PEKT02000003.1	1002239	G	T	synonymous_variant	LOW	c.1116C>A	p.Thr372Thr
ERG5_4	B9J08_001515	II	PEKT02000003.1	1002439	G	C	missense_variant	MODERATE	c.916C>G	p.Leu306Val
ERG5_5	B9J08_001364	II	PEKT02000003.1	648818	C	T	synonymous_variant	LOW	c.657G>A	p.Leu219Leu
ERG5_6	B9J08_001588	II	PEKT02000004.1	139464	C	T	synonymous_variant	LOW	c.504C>T	p.Pro168Pro
CDR1	B9J08_000164	II	PEKT02000001.1	348869	G	A	synonymous_variant	LOW	c.4179C>T	p.Tyr1393Tyr
CDR1	B9J08_000164	II	PEKT02000001.1	349657	C	A	missense_variant	MODERATE	c.3391G>T	p.Ala1131Ser
CDR1_1	B9J08_002451	II	PEKT02000006.1	482866	G	A	missense_variant	MODERATE	c.3835G>A	p.Val1279Ile
MSH2	B9J08_005310	II	PEKT02000010.1	893765	A	G	missense_variant	MODERATE	c.320T>C	p.Val107Ala
ERG11	B9J08_001448	II	PEKT02000003.1	832880	G	A	synonymous_variant	LOW	c.1428C>T	p.Gly476Gly
ERG11	B9J08_001448	II	PEKT02000003.1	833827	T	C	missense_variant	MODERATE	c.481A>G	p.Arg161Gly
ERG11	B9J08_001448	II	PEKT02000003.1	833913	T	A	missense_variant	MODERATE	c.395A>T	p.Tyr132Phe
ERG11_1	B9J08_002668	II	PEKT02000007.1	189513	G	T	missense_variant	MODERATE	c.947C>A	p.Ala316Asp
ERG7	B9J08_005007	II	PEKT02000010.1	243120	C	A	missense_variant	MODERATE	c.1314G>T	p.Lys438Asn
ERG25_1	B9J08_000367	II	PEKT02000001.1	742749	G	A	synonymous_variant	LOW	c.600C>T	p.Thr200Thr
MLH1	B9J08_004425	II	PEKT02000008.1	784680	G	A	missense_variant	MODERATE	c.1010C>T	p.Thr337Met
TAC1B	B9J08_004820	III	PEKT02000009.1	816572	A	G	missense_variant	MODERATE	c.1982A>G	p.Asn661Ser
ERG5_2	B9J08_005308	III	PEKT02000010.1	885219	C	A	missense_variant	MODERATE	c.782C>A	p.Ala261Asp
ERG5_4	B9J08_001515	III	PEKT02000003.1	1003182	G	C	missense_variant	MODERATE	c.173C>G	p.Pro58Arg
ERG5_5	B9J08_001364	III	PEKT02000003.1	647954	C	T	synonymous_variant	LOW	c.1521G>A	p.Leu507Leu
ERG5_5	B9J08_001364	III	PEKT02000003.1	648194	C	T	synonymous_variant	LOW	c.1281G>A	p.Leu427Leu
ERG5_8	B9J08_004478	III	PEKT02000009.1	32899	G	C	missense_variant	MODERATE	c.652G>C	p.Ala218Pro
MDR1	B9J08_003981	III	PEKT02000007.1	2918052	G	A	missense_variant	MODERATE	c.350C>T	p.Ala117Val
MDR1_1	B9J08_004113	III	PEKT02000008.1	54930	T	A	missense_variant	MODERATE	c.1213T>A	p.Leu405Met
MSH2	B9J08_005310	III	PEKT02000010.1	893110	G	A	synonymous_variant	LOW	c.975C>T	p.Pro325Pro
PDR1	B9J08_002448	III	PEKT02000006.1	471980	A	G	synonymous_variant	LOW	c.330T>C	p.Thr110Thr
PDR1	B9J08_002448	III	PEKT02000006.1	471981	G	A	missense_variant	MODERATE	c.329C>T	p.Thr110Ile
ERG11	B9J08_001448	III	PEKT02000003.1	833932	A	G	missense_variant	MODERATE	c.376T>C	p.Phe126Leu
ERG11	B9J08_001448	III	PEKT02000003.1	833934	A	G	missense_variant	MODERATE	c.374T>C	p.Val125Ala
ERG7	B9J08_005007	III	PEKT02000010.1	243664	C	T	missense_variant	MODERATE	c.770G>A	p.Arg257Lys
ERG7	B9J08_005007	III	PEKT02000010.1	244309	T	G	missense_variant	MODERATE	c.125A>C	p.Glu42Ala
STE6	B9J08_002389	III	PEKT02000006.1	344983	G	A	missense_variant	MODERATE	c.2117G>A	p.Gly706Glu
TAC1B	B9J08_004820	IV	PEKT02000009.1	815093	G	T	missense_variant	MODERATE	c.503G>T	p.Cys168Phe
TAC1B	B9J08_004820	IV	PEKT02000009.1	815183	G	T	missense_variant	MODERATE	c.593G>T	p.Trp198Leu
TAC1B	B9J08_004820	IV	PEKT02000009.1	815185	A	T	missense_variant	MODERATE	c.595A>T	p.Ile199Phe
TAC1B	B9J08_004820	IV	PEKT02000009.1	815231	T	C	missense_variant	MODERATE	c.641T>C	p.Phe214Ser
TAC1B	B9J08_004820	IV	PEKT02000009.1	815329	A	G	missense_variant	MODERATE	c.739A>G	p.Lys247Glu
TAC1B	B9J08_004820	IV	PEKT02000009.1	816409	C	T	missense_variant	MODERATE	c.1819C>T	p.Pro607Ser
TAC1B	B9J08_004820	IV	PEKT02000009.1	816541	G	A	missense_variant	MODERATE	c.1951G>A	p.Ala651Thr
TAC1B	B9J08_004820	IV	PEKT02000009.1	816547	A	G	missense_variant	MODERATE	c.1957A>G	p.Met653Val
TAC1B	B9J08_004820	IV	PEKT02000009.1	817197	A	T	stop_lost&splice_region_variant	HIGH	c.2607A>T	p.Ter869Tyrext*?
ERG3	B9J08_003737	IV	PEKT02000007.1	2370603	G	A	missense_variant	MODERATE	c.451C>T	p.Pro151Ser
ERG5_2	B9J08_005308	IV	PEKT02000010.1	885962	C	A	missense_variant	MODERATE	c.1525C>A	p.Gln509Lys
ERG5_2	B9J08_005308	IV	PEKT02000010.1	885964	A	G	synonymous_variant	LOW	c.1527A>G	p.Gln509Gln
ERG5_4	B9J08_001515	IV	PEKT02000003.1	1001913	A	T	missense_variant	MODERATE	c.1442T>A	p.Phe481Tyr
ERG5_5	B9J08_001364	IV	PEKT02000003.1	648512	T	C	synonymous_variant	LOW	c.963A>G	p.Glu321Glu
ERG5_5	B9J08_001364	IV	PEKT02000003.1	648514	C	T	missense_variant	MODERATE	c.961G>A	p.Glu321Lys
ERG5_7	B9J08_001372	IV	PEKT02000003.1	676343	A	G	missense_variant	MODERATE	c.1100A>G	p.Asn367Ser
ERG5_7	B9J08_001372	IV	PEKT02000003.1	676344	C	A	missense_variant	MODERATE	c.1101C>A	p.Asn367Lys
CDR1	B9J08_000164	IV	PEKT02000001.1	350065	C	T	missense_variant	MODERATE	c.2983G>A	p.Gly995Ser
CDR1	B9J08_000164	IV	PEKT02000001.1	350736	T	C	missense_variant	MODERATE	c.2312A>G	p.His771Arg
CDR1	B9J08_000164	IV	PEKT02000001.1	350922	T	C	missense_variant	MODERATE	c.2126A>G	p.Glu709Gly
CDR1	B9J08_000164	IV	PEKT02000001.1	352550	G	A	synonymous_variant	LOW	c.498C>T	p.Tyr166Tyr
MDR1_2	B9J08_005035	IV	PEKT02000010.1	308802	C	T	synonymous_variant	LOW	c.2304C>T	p.Leu768Leu
PDR1	B9J08_002448	IV	PEKT02000006.1	471980	A	G	synonymous_variant	LOW	c.330T>C	p.Thr110Thr
PDR1	B9J08_002448	IV	PEKT02000006.1	471981	G	A	missense_variant	MODERATE	c.329C>T	p.Thr110Ile
HOG1	B9J08_004369	IV	PEKT02000008.1	656356	C	G	synonymous_variant	LOW	c.654G>C	p.Pro218Pro
ERG11	B9J08_001448	IV	PEKT02000003.1	832807	A	G	missense_variant	MODERATE	c.1501T>C	p.Tyr501His
ERG11	B9J08_001448	IV	PEKT02000003.1	832910	A	C	missense_variant	MODERATE	c.1398T>G	p.Ile466Met
ERG11	B9J08_001448	IV	PEKT02000003.1	832933	C	T	missense_variant	MODERATE	c.1375G>A	p.Gly459Ser
ERG11	B9J08_001448	IV	PEKT02000003.1	833880	T	C	missense_variant	MODERATE	c.428A>G	p.Lys143Arg
ERG11	B9J08_001448	IV	PEKT02000003.1	833913	T	A	missense_variant	MODERATE	c.395A>T	p.Tyr132Phe
STE6	B9J08_002389	IV	PEKT02000006.1	343565	A	G	synonymous_variant	LOW	c.699A>G	p.Lys233Lys
STE6	B9J08_002389	IV	PEKT02000006.1	343568	G	A	synonymous_variant	LOW	c.702G>A	p.Lys234Lys
ERG25_1	B9J08_000367	IV	PEKT02000001.1	742991	G	T	missense_variant	MODERATE	c.358C>A	p.Pro120Thr
ERG29	B9J08_003345	IV	PEKT02000007.1	1531800	A	C	missense_variant	MODERATE	c.49A>C	p.Asn17His
MLH1	B9J08_004425	IV	PEKT02000008.1	784358	C	T	synonymous_variant	LOW	c.1332G>A	p.Val444Val
MLH1	B9J08_004425	IV	PEKT02000008.1	784580	G	A	synonymous_variant	LOW	c.1110C>T	p.Thr370Thr

## Sheet: Table S3
Lineages	Scaffold	Recombinogenic SNP sites	Number of FG paired SNPs	Upstream gene (gene region)	GO annotations(from candida genome database)	Downstream gene	GO annotations(from candida genome database)
Clade I	PEKT02000002.1	PEKT02000002.1..9137	1804	B9J08_000508:6094-8454	Molecular Function * ATP binding (IEA with EBI: IPR000719, EBI: IPR002290) * protein kinase activity (IEA with EBI: IPR000719, EBI: IPR002290) Biological Process * negative regulation of TORC1 signaling (IEA with S. pombe: SPBP23A10.10) * protein phosphorylation (IEA with EBI: IPR000719, EBI: IPR002290) Cellular Component * cytoplasm (IEA with S. pombe: SPBP23A10.10)	B9J08_000509:10831-12915	Molecular Function * hydrolase activity (IEA with EBI: IPR004843)
		PEKT02000002.1..9157	1801
		PEKT02000002.1..9174	1774
		PEKT02000002.1..9175	1776
	PEKT02000003.1	PEKT02000003.1..195863	1133	B9J08_001155:193119-195695	Protein of unknown function	B9J08_001156:198673-200808	Molecular Function * ATP binding (IEA with EBI: IPR020061, EBI: IPR020058, EBI: IPR000924, EBI: IPR004526, EBI: IPR020059) * glutamate-tRNA ligase activity (IEA with S. cerevisiae: GUS1) Biological Proces * glutamyl-tRNA aminoacylation (IEA with S. cerevisiae: GUS1) Cellular Component * cytoplasm (IEA with S. cerevisiae: GUS1) * cytoplasmic stress granule (IEA with S. cerevisiae: GUS1) * methiony…
	PEKT02000006.1	PEKT02000006.1..48502	1749	B9J08_002254:47169-47801	Molecular Function * FMN binding (IEA with EBI: IPR012349) * oxidoreductase activity (IEA with EBI: IPR012349)	B9J08_002255:49006-49410	Protein of unknown function
		PEKT02000006.1..48506	1578
		PEKT02000006.1..48523	1491
		PEKT02000006.1..48561	1362
		PEKT02000006.1..48573	1398
		PEKT02000006.1..48580	1399
		PEKT02000006.1..48583	1408
		PEKT02000006.1..48586	1459
	PEKT02000007.1	PEKT02000007.1..1960126	1099	B9J08_003547:1959011-1959460	Biological Process * mRNA splicing, via spliceosome (IEA with S. cerevisiae: BUD31) Cellular Component * U2 snRNP (IEA with S. cerevisiae: BUD31) * U2-type spliceosomal complex (IEA with S. pombe: SPBC24C6.11) * post-mRNA release spliceosomal complex (IEA with S. pombe: SPBC24C6.11) * spliceosomal complex (IEA with S. pombe: SPBC24C6.11)	B9J08_003549:1962270-1962365	tRNA, Uncharacterized
		PEKT02000007.1..2090033	1078	B9J08_003605:2088902-2089336	Molecular Function * structural constituent of ribosome (IEA with S. cerevisiae: MRPL19) Biological Process * translation (IEA with EBI: IPR020783, EBI: IPR006519, EBI: IPR000911) Cellular Component * mitochondrial large ribosomal subunit (IEA with S. cerevisiae: MRPL19)	B9J08_003606:2090821-2091669	Biological Process * G1/S transition of mitotic cell cycle (IEA with S. cerevisiae: BCK2) * positive regulation of gene expression (IEA with S. cerevisiae: BCK2) * regulation of cell cycle (IEA with S. cerevisiae: BCK2)
		PEKT02000007.1..2433109	1613	B9J08_003771:2429975-2431693	Molecular Function * ATP binding (IEA with EBI: IPR002423, EBI: IPR012722) * ATPase (IEA with EBI: IPR002423, EBI: IPR012722) * unfolded protein binding (IEA with S. cerevisiae: CCT6) Biological Process * cellular protein metabolic process (IEA with EBI: IPR002423) * protein folding (IEA with S. cerevisiae: CCT6) Cellular Component * chaperonin-containing T-complex (IEA with S. cerevisiae: CCT6, …	B9J08_003772:2436486-2436992	Molecular Function * DNA-binding transcription factor activity, RNA polymerase II-specific (IEA with EBI: IPR001138) * zinc ion binding (IEA with EBI: IPR001138) Biological Process * regulation of transcription, DNA-templated (IEA with EBI: IPR001138) Cellular Component * nucleus (IEA with EBI: IPR001138)
		PEKT02000007.1..2433112	1640
		PEKT02000007.1..2433123	1531
		PEKT02000007.1..2433159	1574
		PEKT02000007.1..2433179	1574
Clade II	CP043533.1	CP043533.1..2097634	2350	CJI96_0003583:2093894-2095978	blast hit: B9J08_000509	CJI96_0003584:2098894-2100564	best hit: B9J08_000508
		CP043533.1..2097635	2291
		CP043533.1..2097652	2350
		CP043533.1..2097672	2355
		CP043533.1..2097679	2351
	CP043534.1	CP043534.1..1291286	2384	CJI96_0004258:1290461-1290865	blast hit: B9J08_002255	CJI96_0004259:1292073-1292705	blast hit: B9J08_002254
		CP043534.1..1291289	2350
		CP043534.1..1291292	2344
CladeIV	CP043442.1	CP043442.1..44869	383	CJJ09_000012:40794-41738	blast hit: B9J08_004089: Molecular Function * DNA binding, bending (IEA with S. cerevisiae: ROX1) * DNA-binding transcription repressor activity, RNA polymerase II-specific (IEA with S. cerevisiae: ROX1) * cis-regulatory region sequence-specific DNA binding (IEA with S. cerevisiae: ROX1) * sequence-specific DNA binding (IEA with S. cerevisiae: ROX1) * transcription corepressor activity (IEA with …	CJJ09_000013:48489-49052	blast hit: B9J08_004088: Molecular Function * 2 iron, 2 sulfur cluster binding (IEA with S. cerevisiae: DRE2) * 4 iron, 4 sulfur cluster binding (IEA with S. cerevisiae: DRE2) * electron transfer activity (IEA with S. cerevisiae: DRE2) Biological Process * apoptotic process (IEA with EBI: IPR007785) * iron-sulfur cluster assembly (IEA with S. cerevisiae: DRE2) * negative regulation of hydrogen pe…
		CP043442.1..2104951	395	CJJ09_000976:2101850-2104732	blast hit: B9J08_003130: Molecular Function * GTP binding (IEA with EBI: IPR005225, EBI: IPR000795, EBI: IPR005517) * GTPase activity (IEA with S. cerevisiae: SNU114) * U5 snRNA binding (IEA with S. cerevisiae: SNU114) Biological Process * generation of catalytic spliceosome for first transesterification step (IEA with S. cerevisiae: SNU114) * mRNA splicing, via spliceosome (IEA with S. cerevisia…	CJJ09_000977:2105102-2106286	blast hit: B9J08_003129: Protein of unknown function.
		CP043442.1..3323586	414	CJJ09_001551:3321942-3322826	blast hit: B9J08_001931: Molecular Function * MAP-kinase scaffold activity (IEA with S. cerevisiae: SHO1) * osmosensor activity (IEA with S. cerevisiae: SHO1) Biological Process * cellular response to heat (IEA with S. cerevisiae: SHO1) * establishment of cell polarity (IEA with S. cerevisiae: SHO1) * osmosensory signaling pathway (IEA with S. cerevisiae: SHO1) * osmosensory signaling pathway via…	CJJ09_001552:3324735-3325736	blast hit: B9J08_001930: Molecular Function * alternative oxidase activity (IEA with EBI: IPR002680) Cellular Component * mitochondrion (IEA with A. nidulans: AN2099)
	CP043443.1	CP043443.1..1076413	301	CJJ09_002467:1075214-1076257	blast hit: B9J08_000499: Molecular Function * ATP binding (IEA with EBI: IPR013049, EBI: IPR002815) * DNA end binding (IEA with S. pombe: SPAC17A5.11) * chromatin binding (IEA with S. cerevisiae: SPO11) * endodeoxyribonuclease activity, producing 3'-phosphomonoesters (IEA with S. cerevisiae: SPO11) Biological Process * homologous chromosome orientation involved in meiotic metaphase I plate congre…	CJJ09_002468:1076832-1077347	blast hit: B9J08_000500: Biological Process * chitin localization (IEA with S. cerevisiae: RCR1) * vesicle-mediated transport (IEA with S. cerevisiae: RCR1) Cellular Component * integral component of endoplasmic reticulum membrane (IEA with S. cerevisiae: RCR1)
		CP043443.1..1099114	647	CJJ09_002475: 1096118-1097896	blast hit: B9J08_000508	CJJ09_002476: 1100815-1102899	blast hit: B9J08_000509
		CP043443.1..1099121	562
		CP043443.1..1099141	588
		CP043443.1..1099159	517
		CP043443.1..1099164	422
	CP043446.1	CP043444.1..1161767	293	﻿CP043444.1: 1158774-1161161	blast hit:B9J08_001273: Biological Process * Golgi to vacuole transport (IEA with S. cerevisiae: VPS53) * cellular sphingolipid homeostasis (IEA with S. cerevisiae: VPS53) * retrograde transport, endosome to Golgi (IEA with S. cerevisiae: VPS53) Cellular Component * GARP complex (IEA with S. cerevisiae: VPS53) * Golgi apparatus (IEA with S. cerevisiae: VPS53)	﻿CP043444.1: 1163827-1166979	blast hit: B9J08_001274: Biological Process * cytogamy (IEA with S. cerevisiae: KEL1) * negative regulation of exit from mitosis (IEA with S. cerevisiae: KEL1) * regulation of cell shape (IEA with S. cerevisiae: KEL1) * regulation of cytokinesis (IEA with S. cerevisiae: KEL1) * regulation of formin-nucleated actin cable assembly (IEA with S. cerevisiae: KEL1) * regulation of vesicle-mediated tran…
		CP043446.1..444867	673	CJJ09_004667: 443660-444574	blast hit: B9J08_004654: Molecular Function * contributes_to tRNA (adenine-N1-)-methyltransferase activity (IEA with S. cerevisiae: GCD14) * tRNA (adenine-N1-)-methyltransferase activity (IEA with EBI: IPR014816) Biological Process * tRNA methylation (IEA with S. cerevisiae: GCD14) Cellular Component * nucleus (IEA with S. cerevisiae: GCD14) * tRNA (m1A) methyltransferase complex (IEA with S. cer…	CJJ09_004668: 445221-445730	blast hit: B9J08_004655: Molecular Function * RNA cap binding (IEA with S. cerevisiae: LSM1) * chromatin binding (IEA with S. cerevisiae: LSM1) * mRNA binding (IEA with S. cerevisiae: LSM1) Biological Process * deadenylation-dependent decapping of nuclear-transcribed mRNA (IEA with S. cerevisiae: LSM1) * nuclear-transcribed mRNA catabolic process, deadenylation-dependent decay (IEA with S. cerevi…
	CP043448.1	CP043448.1..43157	682	CJJ09_005341:41836-42468	blast hit: B9J08_002254	CJJ09_005342:43676-44080	blast hit: B9J08_002255
		CP043448.1..43174	465
		CP043448.1..43228	369
		CP043448.1..43230	369
		CP043448.1..43239	371
		CP043448.1..43242	371
		CP043448.1..43249	455
		CP043448.1..43252	455
		CP043448.1..43255	455
		CP043448.1..73004	323	CJJ09_005354:71284-71850	blast hit: B9J08_002265: Cellular Component * prespliceosome (IEA with S. cerevisiae: URN1)	CJJ09_005355:73349-73687	best hit: B9J08_002266: Molecular Function * nucleic acid binding (IEA with EBI: IPR013087) * zinc ion binding (IEA with EBI: IPR007087)
		CP043448.1..696219	430	locate in a intron of CJJ09_005640:694185-697018: blast hit: B9J08_002545: ORF, Uncharacterized
		CP043448.1..890	452	Nil	Nil	CJJ09_005326:1672-3951	blast hit: B9J08_002240: Molecular Function * hydrolase activity, hydrolyzing O-glycosyl compounds (IEA with EBI: IPR002772, EBI: IPR001764) Biological Process * carbohydrate metabolic process (IEA with EBI: IPR002772, EBI: IPR001764)
